# Supplementary material for: RNA-Sequencing Reveals Heat Shock 70-kDa Protein 6 (HSPA6) as a Novel Thymoquinone-Upregulated Gene That Inhibits Growth, Migration, and Invasion of Triple-Negative Breast Cancer Cells
Source: Front Oncol. 2021 May 4;11:667995. doi: 10.3389/fonc.2021.667995 (PMC8129564; doi:10.3389/fonc.2021.667995)
Supplement: Supplementary file 3 [file Table_2.xls]

## Sheet: sig_UP_genes_go
Supplementary table 2. GO upregulated expressed genes by TQ
Term	Database	ID	Input_number	Background_number	Rich_factor	P_Value	Corrected P_Value	Input
regulation of nucleotide-binding oligomerization domain containing 2 signaling pathway	Gene Ontology	GO:0070432	2	6	271.89	0.000141552	0.00528208	HSPA1B|HSPA1A
negative regulation of mitochondrial outer membrane permeabilization involved in apoptotic signaling pathway	Gene Ontology	GO:1901029	2	6	271.89	0.000141552	0.00528208	HSPA1B|HSPA1A
C3HC4-type RING finger domain binding	Gene Ontology	GO:0055131	2	6	271.89	0.000141552	0.00528208	HSPA1B|HSPA1A
positive regulation of tumor necrosis factor-mediated signaling pathway	Gene Ontology	GO:1903265	2	6	271.89	0.000141552	0.00528208	HSPA1B|HSPA1A
regulation of ribonuclease activity	Gene Ontology	GO:0060700	2	7	233.05	0.000181722	0.00628304	HSPA1B|HSPA1A
regulation of nucleotide-binding oligomerization domain containing signaling pathway	Gene Ontology	GO:0070424	2	9	181.26	0.000276797	0.0085069	HSPA1B|HSPA1A
negative regulation of inclusion body assembly	Gene Ontology	GO:0090084	2	10	163.14	0.000331657	0.00926729	HSPA1B|HSPA1A
mRNA cleavage involved in mRNA processing	Gene Ontology	GO:0098787	2	10	163.14	0.000331657	0.00926729	HSPA1B|HSPA1A
positive regulation of IRE1-mediated unfolded protein response	Gene Ontology	GO:1903896	2	10	163.14	0.000331657	0.00926729	HSPA1B|HSPA1A
nucleotide-binding oligomerization domain containing 2 signaling pathway	Gene Ontology	GO:0070431	2	11	148.31	0.00039137	0.0100234	HSPA1B|HSPA1A
positive regulation of endoplasmic reticulum unfolded protein response	Gene Ontology	GO:1900103	2	14	116.53	0.000599399	0.0131582	HSPA1B|HSPA1A
regulation of IRE1-mediated unfolded protein response	Gene Ontology	GO:1903894	2	14	116.53	0.000599399	0.0131582	HSPA1B|HSPA1A
protein binding involved in protein folding	Gene Ontology	GO:0044183	2	14	116.53	0.000599399	0.0131582	HSPA1B|HSPA1A
protein refolding	Gene Ontology	GO:0042026	3	22	111.23	2.55231e-05	0.00160447	HSPA1B|HSPA1A|HSPA6
positive regulation of nuclease activity	Gene Ontology	GO:0032075	2	16	101.96	0.000761941	0.0159661	HSPA1B|HSPA1A
regulation of inclusion body assembly	Gene Ontology	GO:0090083	2	17	95.96	0.000850303	0.0170675	HSPA1B|HSPA1A
RNA splicing, via endonucleolytic cleavage and ligation	Gene Ontology	GO:0000394	2	19	85.86	0.0010411	0.0199978	HSPA1B|HSPA1A
negative regulation of endoplasmic reticulum stress-induced intrinsic apoptotic signaling pathway	Gene Ontology	GO:1902236	2	20	81.57	0.00114349	0.021371	HSPA1B|HSPA1A
mRNA cleavage	Gene Ontology	GO:0006379	2	21	77.68	0.00125052	0.0224606	HSPA1B|HSPA1A
inclusion body assembly	Gene Ontology	GO:0070841	2	22	74.15	0.00136216	0.0233102	HSPA1B|HSPA1A
positive regulation of mRNA processing	Gene Ontology	GO:0050685	2	23	70.93	0.00147839	0.0245762	HSPA1B|HSPA1A
regulation of nuclease activity	Gene Ontology	GO:0032069	2	24	67.97	0.00159918	0.0257171	HSPA1B|HSPA1A
response to corticosterone	Gene Ontology	GO:0051412	2	26	62.74	0.00185441	0.0272834	FOSB|FOS
positive regulation of RNA splicing	Gene Ontology	GO:0033120	2	26	62.74	0.00185441	0.0272834	HSPA1B|HSPA1A
regulation of endoplasmic reticulum unfolded protein response	Gene Ontology	GO:1900101	2	28	58.26	0.00212765	0.0306515	HSPA1B|HSPA1A
cytosolic small ribosomal subunit	Gene Ontology	GO:0022627	3	42	58.26	0.000152238	0.00539859	RPS13P2|CTD-2287O16.1|RP11-543P15.1
response to arsenic-containing substance	Gene Ontology	GO:0046685	2	29	56.25	0.00227098	0.0320486	HMOX1|ABCC2
regulation of endoplasmic reticulum stress-induced intrinsic apoptotic signaling pathway	Gene Ontology	GO:1902235	2	31	52.62	0.00257095	0.0345206	HSPA1B|HSPA1A
SRP-dependent cotranslational protein targeting to membrane	Gene Ontology	GO:0006614	6	94	52.06	1.31613e-07	8.02019e-05	RP4-706A16.3|RPS13P2|RPL37P2|CTD-2287O16.1|RP11-543P15.1|RPL13AP25
negative regulation of extrinsic apoptotic signaling pathway in absence of ligand	Gene Ontology	GO:2001240	2	33	49.44	0.00288852	0.0370214	HSPA1B|HSPA1A
positive regulation of cytokine-mediated signaling pathway	Gene Ontology	GO:0001961	2	33	49.44	0.00288852	0.0370214	HSPA1B|HSPA1A
negative regulation of signal transduction in absence of ligand	Gene Ontology	GO:1901099	2	33	49.44	0.00288852	0.0370214	HSPA1B|HSPA1A
protein targeting to ER	Gene Ontology	GO:0045047	6	100	48.94	1.86181e-07	8.02019e-05	RP4-706A16.3|RPS13P2|RPL37P2|CTD-2287O16.1|RP11-543P15.1|RPL13AP25
cotranslational protein targeting to membrane	Gene Ontology	GO:0006613	6	101	48.46	1.96862e-07	8.02019e-05	RP4-706A16.3|RPS13P2|RPL37P2|CTD-2287O16.1|RP11-543P15.1|RPL13AP25
positive regulation of response to cytokine stimulus	Gene Ontology	GO:0060760	2	34	47.98	0.00305386	0.0380494	HSPA1B|HSPA1A
establishment of protein localization to endoplasmic reticulum	Gene Ontology	GO:0072599	6	104	47.06	2.31965e-07	8.02019e-05	RP4-706A16.3|RPS13P2|RPL37P2|CTD-2287O16.1|RP11-543P15.1|RPL13AP25
response to mineralocorticoid	Gene Ontology	GO:0051385	2	35	46.61	0.00322354	0.0398049	FOSB|FOS
nucleotide-binding oligomerization domain containing signaling pathway	Gene Ontology	GO:0070423	2	36	45.32	0.00339753	0.0412077	HSPA1B|HSPA1A
cytosolic ribosome	Gene Ontology	GO:0022626	6	109	44.9	3.01808e-07	8.34801e-05	RP4-706A16.3|RPS13P2|RPL37P2|CTD-2287O16.1|RP11-543P15.1|RPL13AP25
nucleotide-binding domain, leucine rich repeat containing receptor signaling pathway	Gene Ontology	GO:0035872	2	37	44.09	0.00357583	0.0422682	HSPA1B|HSPA1A
cytosolic large ribosomal subunit	Gene Ontology	GO:0022625	3	58	42.19	0.00037585	0.00987617	RP4-706A16.3|RPL13AP25|RPL37P2
negative regulation of response to endoplasmic reticulum stress	Gene Ontology	GO:1903573	2	39	41.83	0.00394524	0.0454689	HSPA1B|HSPA1A
negative regulation of mitochondrion organization	Gene Ontology	GO:0010823	2	40	40.78	0.00413631	0.0465836	HSPA1B|HSPA1A
nuclear-transcribed mRNA catabolic process, nonsense-mediated decay	Gene Ontology	GO:0000184	6	121	40.45	5.41811e-07	0.000117337	RP4-706A16.3|RPS13P2|RPL37P2|CTD-2287O16.1|RP11-543P15.1|RPL13AP25
protein localization to endoplasmic reticulum	Gene Ontology	GO:0070972	6	123	39.79	5.93895e-07	0.000117337	RP4-706A16.3|RPS13P2|RPL37P2|CTD-2287O16.1|RP11-543P15.1|RPL13AP25
regulation of mitochondrial outer membrane permeabilization involved in apoptotic signaling pathway	Gene Ontology	GO:1901028	2	44	37.08	0.00494259	0.0521801	HSPA1B|HSPA1A
positive regulation of interleukin-8 production	Gene Ontology	GO:0032757	2	44	37.08	0.00494259	0.0521801	HSPA1B|HSPA1A
small ribosomal subunit	Gene Ontology	GO:0015935	3	66	37.08	0.000539844	0.0125157	RPS13P2|CTD-2287O16.1|RP11-543P15.1
positive regulation of mRNA metabolic process	Gene Ontology	GO:1903313	2	46	35.46	0.00537064	0.0558465	HSPA1B|HSPA1A
regulation of extrinsic apoptotic signaling pathway in absence of ligand	Gene Ontology	GO:2001239	2	47	34.71	0.00559082	0.0573852	HSPA1B|HSPA1A
cellular response to calcium ion	Gene Ontology	GO:0071277	2	50	32.63	0.00627577	0.0624416	FOSB|FOS
response to progesterone	Gene Ontology	GO:0032570	2	50	32.63	0.00627577	0.0624416	FOSB|FOS
regulation of tumor necrosis factor-mediated signaling pathway	Gene Ontology	GO:0010803	2	50	32.63	0.00627577	0.0624416	HSPA1B|HSPA1A
negative regulation of extrinsic apoptotic signaling pathway	Gene Ontology	GO:2001237	4	100	32.63	9.98542e-05	0.00445479	HSPA1B|HSPA1A|GCLM|HMOX1
mitochondrial outer membrane permeabilization	Gene Ontology	GO:0097345	2	52	31.37	0.00675254	0.0655048	HSPA1B|HSPA1A
ribosomal subunit	Gene Ontology	GO:0044391	6	158	30.98	2.4046e-06	0.000415696	RP4-706A16.3|RPS13P2|RPL37P2|CTD-2287O16.1|RP11-543P15.1|RPL13AP25
mitochondrial outer membrane permeabilization involved in programmed cell death	Gene Ontology	GO:1902686	2	53	30.78	0.00699691	0.0662789	HSPA1B|HSPA1A
positive regulation of mitochondrial membrane permeability involved in apoptotic process	Gene Ontology	GO:1902110	2	53	30.78	0.00699691	0.0662789	HSPA1B|HSPA1A
cellular response to heat	Gene Ontology	GO:0034605	4	106	30.78	0.000124031	0.00528208	HSPA1B|HSPA1A|HMOX1|HSPA6
response to nicotine	Gene Ontology	GO:0035094	2	54	30.21	0.00724524	0.0681644	MTND6P3|HMOX1
cytoplasmic pattern recognition receptor signaling pathway	Gene Ontology	GO:0002753	2	55	29.66	0.00749752	0.0689463	HSPA1B|HSPA1A
positive regulation of mitochondrial membrane permeability	Gene Ontology	GO:0035794	2	55	29.66	0.00749752	0.0689463	HSPA1B|HSPA1A
rRNA binding	Gene Ontology	GO:0019843	2	57	28.62	0.00801383	0.0719683	RPS13P2|RPL37P2
regulation of mitochondrial membrane permeability involved in apoptotic process	Gene Ontology	GO:1902108	2	58	28.13	0.00827782	0.0733861	HSPA1B|HSPA1A
intrinsic apoptotic signaling pathway in response to endoplasmic reticulum stress	Gene Ontology	GO:0070059	2	58	28.13	0.00827782	0.0733861	HSPA1B|HSPA1A
viral transcription	Gene Ontology	GO:0019083	6	176	27.81	4.37922e-06	0.000605646	RP4-706A16.3|RPS13P2|RPL37P2|CTD-2287O16.1|RP11-543P15.1|RPL13AP25
heat shock protein binding	Gene Ontology	GO:0031072	3	89	27.49	0.00124489	0.0224606	HSPA1B|HSPA1A|HSPA6
regulation of interleukin-8 production	Gene Ontology	GO:0032677	2	60	27.19	0.0088174	0.0762154	HSPA1B|HSPA1A
large ribosomal subunit	Gene Ontology	GO:0015934	3	92	26.6	0.00136524	0.0233102	RP4-706A16.3|RPL13AP25|RPL37P2
protein targeting to membrane	Gene Ontology	GO:0006612	6	184	26.6	5.60213e-06	0.00070434	RP4-706A16.3|RPS13P2|RPL37P2|CTD-2287O16.1|RP11-543P15.1|RPL13AP25
viral gene expression	Gene Ontology	GO:0019080	6	187	26.17	6.12655e-06	0.000706085	RP4-706A16.3|RPS13P2|RPL37P2|CTD-2287O16.1|RP11-543P15.1|RPL13AP25
unfolded protein binding	Gene Ontology	GO:0051082	3	94	26.03	0.00144939	0.0244452	HSPA1B|HSPA1A|HSPA6
response to heat	Gene Ontology	GO:0009408	5	159	25.65	4.0493e-05	0.00214717	HSPA1B|HSPA1A|HMOX1|HSPA6|ABCC2
translational initiation	Gene Ontology	GO:0006413	6	191	25.62	6.88703e-06	0.000732674	RP4-706A16.3|RPS13P2|RPL37P2|CTD-2287O16.1|RP11-543P15.1|RPL13AP25
nuclear-transcribed mRNA catabolic process	Gene Ontology	GO:0000956	6	195	25.1	7.72229e-06	0.000762852	RP4-706A16.3|RPS13P2|RPL37P2|CTD-2287O16.1|RP11-543P15.1|RPL13AP25
interleukin-8 production	Gene Ontology	GO:0032637	2	66	24.72	0.0105275	0.0875386	HSPA1B|HSPA1A
regulation of mitochondrial membrane permeability	Gene Ontology	GO:0046902	2	66	24.72	0.0105275	0.0875386	HSPA1B|HSPA1A
regulation of RNA splicing	Gene Ontology	GO:0043484	3	99	24.72	0.00167379	0.0263051	RPS13P2|HSPA1B|HSPA1A
virus receptor activity	Gene Ontology	GO:0001618	2	67	24.35	0.0108256	0.089118	HSPA1B|HSPA1A
centriole	Gene Ontology	GO:0005814	3	101	24.23	0.00176927	0.026934	HSPA1B|HSPA1A|HSPA6
multi-organism metabolic process	Gene Ontology	GO:0044033	6	204	23.99	9.9037e-06	0.00085767	RP4-706A16.3|RPS13P2|RPL37P2|CTD-2287O16.1|RP11-543P15.1|RPL13AP25
mRNA catabolic process	Gene Ontology	GO:0006402	6	209	23.42	1.13157e-05	0.000920562	RP4-706A16.3|RPS13P2|RPL37P2|CTD-2287O16.1|RP11-543P15.1|RPL13AP25
ATPase coupled ion transmembrane transporter activity	Gene Ontology	GO:0042625	2	70	23.31	0.0117422	0.0960912	ATP5EP2|ABCC2
inclusion body	Gene Ontology	GO:0016234	2	71	22.98	0.012055	0.0967318	HSPA1B|HSPA1A
regulation of membrane permeability	Gene Ontology	GO:0090559	2	71	22.98	0.012055	0.0967318	HSPA1B|HSPA1A
IRE1-mediated unfolded protein response	Gene Ontology	GO:0036498	2	71	22.98	0.012055	0.0967318	HSPA1B|HSPA1A
cytosolic part	Gene Ontology	GO:0044445	6	218	22.45	1.42652e-05	0.00103712	RP4-706A16.3|RPS13P2|RPL37P2|CTD-2287O16.1|RP11-543P15.1|RPL13AP25
extrinsic apoptotic signaling pathway in absence of ligand	Gene Ontology	GO:0097192	2	73	22.35	0.0126915	0.0968956	HSPA1B|HSPA1A
signal transduction in absence of ligand	Gene Ontology	GO:0038034	2	73	22.35	0.0126915	0.0968956	HSPA1B|HSPA1A
ribosome	Gene Ontology	GO:0005840	6	219	22.35	1.46279e-05	0.00103712	RP4-706A16.3|RPS13P2|RPL37P2|CTD-2287O16.1|RP11-543P15.1|RPL13AP25
response to temperature stimulus	Gene Ontology	GO:0009266	6	220	22.25	1.49981e-05	0.00103712	HSPA6|FOS|HMOX1|HSPA1B|HSPA1A|ABCC2
regulation of cellular response to heat	Gene Ontology	GO:1900034	2	75	21.75	0.0133424	0.0968956	HSPA1B|HSPA1A
blood microparticle	Gene Ontology	GO:0072562	3	113	21.66	0.00241359	0.0333799	HSPA1B|HSPA1A|HSPA6
response to estrogen	Gene Ontology	GO:0043627	2	76	21.47	0.0136732	0.0974747	HMOX1|ABCC2
apoptotic mitochondrial changes	Gene Ontology	GO:0008637	3	115	21.28	0.00253324	0.0343477	HSPA1B|HSPA1A|GCLM
regulation of extrinsic apoptotic signaling pathway	Gene Ontology	GO:2001236	4	156	20.91	0.000516571	0.0125157	HSPA1B|HSPA1A|GCLM|HMOX1
RNA catabolic process	Gene Ontology	GO:0006401	6	238	20.56	2.30621e-05	0.0015188	RP4-706A16.3|RPS13P2|RPL37P2|CTD-2287O16.1|RP11-543P15.1|RPL13AP25
structural constituent of ribosome	Gene Ontology	GO:0003735	5	206	19.8	0.000132599	0.00528208	RPS13P2|RPL13AP25|RP11-543P15.1|RPL37P2|RP4-706A16.3
rRNA processing	Gene Ontology	GO:0006364	6	254	19.27	3.28667e-05	0.00197629	RP4-706A16.3|RPS13P2|RPL37P2|CTD-2287O16.1|RP11-543P15.1|RPL13AP25
rRNA metabolic process	Gene Ontology	GO:0016072	6	260	18.82	3.7307e-05	0.00210842	RP4-706A16.3|RPS13P2|RPL37P2|CTD-2287O16.1|RP11-543P15.1|RPL13AP25
mitochondrial ATP synthesis coupled electron transport	Gene Ontology	GO:0042775	2	88	18.54	0.0179139	0.114794	MTND6P3|MTCO3P12
ATP synthesis coupled electron transport	Gene Ontology	GO:0042773	2	89	18.33	0.0182893	0.115642	MTND6P3|MTCO3P12
respiratory chain	Gene Ontology	GO:0070469	2	90	18.13	0.0186681	0.116824	MTND6P3|MTCO3P12
negative regulation of neuron apoptotic process	Gene Ontology	GO:0043524	3	135	18.13	0.00393353	0.0454689	KB-1471A8.1|GCLM|HMOX1
negative regulation of intrinsic apoptotic signaling pathway	Gene Ontology	GO:2001243	2	91	17.93	0.0190502	0.118677	HSPA1B|HSPA1A
regulation of mRNA processing	Gene Ontology	GO:0050684	2	92	17.73	0.0194355	0.120535	HSPA1B|HSPA1A
response to organophosphorus	Gene Ontology	GO:0046683	3	138	17.73	0.00417669	0.0465836	TRIM16L|FOSB|FOS
cellular response to metal ion	Gene Ontology	GO:0071248	3	138	17.73	0.00417669	0.0465836	FOSB|HMOX1|FOS
response to alkaloid	Gene Ontology	GO:0043279	3	139	17.6	0.00425973	0.0467556	MTND6P3|FOSB|HMOX1
regulation of cytokine-mediated signaling pathway	Gene Ontology	GO:0001959	3	139	17.6	0.00425973	0.0467556	HSPA1B|HSPA1A|PALM3
ATP metabolic process	Gene Ontology	GO:0046034	5	232	17.58	0.000227073	0.00730331	MTCO3P12|HSPA1B|HSPA1A|ATP5EP2|MTND6P3
microtubule organizing center part	Gene Ontology	GO:0044450	3	143	17.11	0.00460187	0.0497217	HSPA1B|HSPA1A|HSPA6
mitochondrial membrane organization	Gene Ontology	GO:0007006	2	96	16.99	0.0210094	0.12633	HSPA1B|HSPA1A
regulation of response to cytokine stimulus	Gene Ontology	GO:0060759	3	145	16.88	0.00477898	0.0512351	HSPA1B|HSPA1A|PALM3
response to oxidative stress	Gene Ontology	GO:0006979	8	387	16.86	4.25719e-06	0.000605646	GCLM|FOS|HMOX1|HSPA1B|HSPA1A|MTND6P3|ABCC2|TXNRD1
oxidoreductase activity, acting on NAD(P)H	Gene Ontology	GO:0016651	2	98	16.65	0.0218155	0.129489	MTND6P3|TXNRD1
negative regulation of apoptotic signaling pathway	Gene Ontology	GO:2001234	4	202	16.15	0.00131887	0.0230886	HSPA1B|HSPA1A|GCLM|HMOX1
purine ribonucleoside triphosphate metabolic process	Gene Ontology	GO:0009205	5	253	16.12	0.000335043	0.00926729	MTCO3P12|HSPA1B|HSPA1A|ATP5EP2|MTND6P3
active ion transmembrane transporter activity	Gene Ontology	GO:0022853	2	102	15.99	0.0234657	0.135221	ATP5EP2|ABCC2
response to cAMP	Gene Ontology	GO:0051591	2	103	15.84	0.0238861	0.135753	FOSB|FOS
ribonucleoside triphosphate metabolic process	Gene Ontology	GO:0009199	5	259	15.75	0.000372027	0.00987617	MTCO3P12|HSPA1B|HSPA1A|ATP5EP2|MTND6P3
purine nucleoside triphosphate metabolic process	Gene Ontology	GO:0009144	5	260	15.69	0.000378479	0.00987617	MTCO3P12|HSPA1B|HSPA1A|ATP5EP2|MTND6P3
ribosome biogenesis	Gene Ontology	GO:0042254	6	312	15.69	9.9526e-05	0.00445479	RP4-706A16.3|RPS13P2|RPL37P2|CTD-2287O16.1|RP11-543P15.1|RPL13AP25
hydrogen ion transmembrane transporter activity	Gene Ontology	GO:0015078	2	105	15.54	0.024736	0.135753	MTCO3P12|ATP5EP2
ATPase activity, coupled to transmembrane movement of substances	Gene Ontology	GO:0042626	2	105	15.54	0.024736	0.135753	ATP5EP2|ABCC2
histone deacetylase binding	Gene Ontology	GO:0042826	2	106	15.39	0.0251655	0.137023	HSPA1B|HSPA1A
respiratory electron transport chain	Gene Ontology	GO:0022904	2	106	15.39	0.0251655	0.137023	MTND6P3|MTCO3P12
cellular response to inorganic substance	Gene Ontology	GO:0071241	3	159	15.39	0.00613399	0.0623772	FOSB|HMOX1|FOS
hydrolase activity, acting on acid anhydrides, catalyzing transmembrane movement of substances	Gene Ontology	GO:0016820	2	107	15.25	0.0255981	0.137752	ATP5EP2|ABCC2
purine ribonucleoside monophosphate metabolic process	Gene Ontology	GO:0009167	5	268	15.22	0.000433181	0.0108767	MTCO3P12|HSPA1B|HSPA1A|ATP5EP2|MTND6P3
response to reactive oxygen species	Gene Ontology	GO:0000302	4	215	15.18	0.00164904	0.0262141	MTND6P3|FOS|HMOX1|TXNRD1
purine nucleoside monophosphate metabolic process	Gene Ontology	GO:0009126	5	269	15.16	0.000440416	0.0108767	MTCO3P12|HSPA1B|HSPA1A|ATP5EP2|MTND6P3
electron transport chain	Gene Ontology	GO:0022900	2	108	15.11	0.0260337	0.138157	MTND6P3|MTCO3P12
hydrogen ion transmembrane transport	Gene Ontology	GO:1902600	2	109	14.97	0.0264723	0.138157	MTCO3P12|ATP5EP2
viral life cycle	Gene Ontology	GO:0019058	8	436	14.97	9.92243e-06	0.00085767	CTD-2287O16.1|RP4-706A16.3|RPS13P2|RPL37P2|HSPA1B|HSPA1A|RP11-543P15.1|RPL13AP25
cellular response to oxidative stress	Gene Ontology	GO:0034599	4	219	14.9	0.00176119	0.026934	HSPA1B|HSPA1A|HMOX1|FOS
oxidative phosphorylation	Gene Ontology	GO:0006119	2	110	14.83	0.0269139	0.138371	MTND6P3|MTCO3P12
heterocycle catabolic process	Gene Ontology	GO:0046700	7	386	14.79	3.81131e-05	0.00210842	CTD-2287O16.1|RPS13P2|RPL37P2|HMOX1|RP4-706A16.3|RP11-543P15.1|RPL13AP25
viral entry into host cell	Gene Ontology	GO:0046718	2	112	14.57	0.027806	0.141381	HSPA1B|HSPA1A
cellular nitrogen compound catabolic process	Gene Ontology	GO:0044270	7	392	14.57	4.19188e-05	0.00214717	CTD-2287O16.1|RPS13P2|RPL37P2|HMOX1|RP4-706A16.3|RP11-543P15.1|RPL13AP25
ribonucleoside monophosphate metabolic process	Gene Ontology	GO:0009161	5	281	14.51	0.00053451	0.0125157	MTCO3P12|HSPA1B|HSPA1A|ATP5EP2|MTND6P3
extrinsic apoptotic signaling pathway	Gene Ontology	GO:0097191	4	225	14.5	0.00193914	0.0282298	HSPA1B|HSPA1A|GCLM|HMOX1
nucleoside triphosphate metabolic process	Gene Ontology	GO:0009141	5	282	14.46	0.00054298	0.0125157	MTCO3P12|HSPA1B|HSPA1A|ATP5EP2|MTND6P3
primary active transmembrane transporter activity	Gene Ontology	GO:0015399	2	113	14.44	0.0282564	0.142104	ATP5EP2|ABCC2
P-P-bond-hydrolysis-driven transmembrane transporter activity	Gene Ontology	GO:0015405	2	113	14.44	0.0282564	0.142104	ATP5EP2|ABCC2
aromatic compound catabolic process	Gene Ontology	GO:0019439	7	398	14.35	4.60305e-05	0.00227358	CTD-2287O16.1|RPS13P2|RPL37P2|HMOX1|RP4-706A16.3|RP11-543P15.1|RPL13AP25
response to unfolded protein	Gene Ontology	GO:0006986	3	172	14.23	0.00757761	0.0689463	HSPA1B|HSPA1A|HSPA6
negative regulation of neuron death	Gene Ontology	GO:1901215	3	172	14.23	0.00757761	0.0689463	KB-1471A8.1|GCLM|HMOX1
electron carrier activity	Gene Ontology	GO:0009055	2	115	14.19	0.0291661	0.143547	MTCO3P12|TXNRD1
entry into host cell	Gene Ontology	GO:0030260	2	115	14.19	0.0291661	0.143547	HSPA1B|HSPA1A
entry into other organism involved in symbiotic interaction	Gene Ontology	GO:0051828	2	115	14.19	0.0291661	0.143547	HSPA1B|HSPA1A
entry into host	Gene Ontology	GO:0044409	2	115	14.19	0.0291661	0.143547	HSPA1B|HSPA1A
entry into cell of other organism involved in symbiotic interaction	Gene Ontology	GO:0051806	2	115	14.19	0.0291661	0.143547	HSPA1B|HSPA1A
response to calcium ion	Gene Ontology	GO:0051592	2	116	14.06	0.0296253	0.144777	FOSB|FOS
nucleoside monophosphate metabolic process	Gene Ontology	GO:0009123	5	294	13.87	0.000652672	0.0141038	MTCO3P12|HSPA1B|HSPA1A|ATP5EP2|MTND6P3
establishment of protein localization to membrane	Gene Ontology	GO:0090150	6	356	13.75	0.000200301	0.00675649	RP4-706A16.3|RPS13P2|RPL37P2|CTD-2287O16.1|RP11-543P15.1|RPL13AP25
RNA phosphodiester bond hydrolysis	Gene Ontology	GO:0090501	2	119	13.71	0.0310201	0.149652	HSPA1B|HSPA1A
regulation of mRNA metabolic process	Gene Ontology	GO:1903311	2	119	13.71	0.0310201	0.149652	HSPA1B|HSPA1A
organic cyclic compound catabolic process	Gene Ontology	GO:1901361	7	418	13.66	6.21912e-05	0.00296588	CTD-2287O16.1|RPS13P2|RPL37P2|HMOX1|RP4-706A16.3|RP11-543P15.1|RPL13AP25
nucleobase-containing compound catabolic process	Gene Ontology	GO:0034655	6	359	13.63	0.000209341	0.0068933	RP4-706A16.3|RPS13P2|RPL37P2|CTD-2287O16.1|RP11-543P15.1|RPL13AP25
ATPase activity, coupled to movement of substances	Gene Ontology	GO:0043492	2	120	13.59	0.0314907	0.150698	ATP5EP2|ABCC2
response to topologically incorrect protein	Gene Ontology	GO:0035966	3	182	13.45	0.00881317	0.0762154	HSPA1B|HSPA1A|HSPA6
ATPase activity, coupled	Gene Ontology	GO:0042623	5	310	13.16	0.000823725	0.0170032	HSPA1B|HSPA1A|ATP5EP2|HSPA6|ABCC2
response to hydrogen peroxide	Gene Ontology	GO:0042542	2	125	13.05	0.0338857	0.158763	MTND6P3|HMOX1
negative regulation of protein ubiquitination	Gene Ontology	GO:0031397	2	128	12.74	0.0353558	0.163277	HSPA1B|HSPA1A
regulation of neuron apoptotic process	Gene Ontology	GO:0043523	3	192	12.74	0.0101598	0.0862028	KB-1471A8.1|GCLM|HMOX1
protein stabilization	Gene Ontology	GO:0050821	2	129	12.65	0.0358512	0.163638	HSPA1B|HSPA1A
positive regulation of NF-kappaB transcription factor activity	Gene Ontology	GO:0051092	2	129	12.65	0.0358512	0.163638	HSPA1B|HSPA1A
ncRNA processing	Gene Ontology	GO:0034470	6	391	12.52	0.00032721	0.00926729	RP4-706A16.3|RPS13P2|RPL37P2|CTD-2287O16.1|RP11-543P15.1|RPL13AP25
endoplasmic reticulum unfolded protein response	Gene Ontology	GO:0030968	2	132	12.36	0.0373535	0.169377	HSPA1B|HSPA1A
cellular response to unfolded protein	Gene Ontology	GO:0034620	2	135	12.08	0.0388796	0.172909	HSPA1B|HSPA1A
telomere maintenance	Gene Ontology	GO:0000723	2	135	12.08	0.0388796	0.172909	HSPA1B|HSPA1A
purine ribonucleoside metabolic process	Gene Ontology	GO:0046128	5	340	12	0.00123159	0.0224606	MTCO3P12|HSPA1B|HSPA1A|ATP5EP2|MTND6P3
negative regulation of leukocyte activation	Gene Ontology	GO:0002695	2	137	11.91	0.03991	0.17467	SLA2|HMOX1
regulation of mRNA stability	Gene Ontology	GO:0043488	2	137	11.91	0.03991	0.17467	HSPA1B|HSPA1A
purine nucleoside metabolic process	Gene Ontology	GO:0042278	5	343	11.89	0.0012793	0.022683	MTCO3P12|HSPA1B|HSPA1A|ATP5EP2|MTND6P3
negative regulation of protein modification by small protein conjugation or removal	Gene Ontology	GO:1903321	2	138	11.82	0.0404291	0.175828	HSPA1B|HSPA1A
regulation of blood vessel size	Gene Ontology	GO:0050880	2	140	11.65	0.0414749	0.177875	GCLM|HMOX1
regulation of tube size	Gene Ontology	GO:0035150	2	141	11.57	0.0420016	0.177875	GCLM|HMOX1
regulation of RNA stability	Gene Ontology	GO:0043487	2	141	11.57	0.0420016	0.177875	HSPA1B|HSPA1A
neuron apoptotic process	Gene Ontology	GO:0051402	3	213	11.49	0.0133571	0.0968956	KB-1471A8.1|GCLM|HMOX1
protein folding	Gene Ontology	GO:0006457	3	214	11.43	0.0135219	0.0968956	HSPA1B|HSPA1A|HSPA6
cellular response to topologically incorrect protein	Gene Ontology	GO:0035967	2	143	11.41	0.0430625	0.179876	HSPA1B|HSPA1A
intracellular receptor signaling pathway	Gene Ontology	GO:0030522	4	286	11.41	0.00450157	0.0490211	TRIM16L|HSPA1B|HSPA1A|SLA2
regulation of intrinsic apoptotic signaling pathway	Gene Ontology	GO:2001242	2	146	11.17	0.0446724	0.181179	HSPA1B|HSPA1A
regulation of mitochondrion organization	Gene Ontology	GO:0010821	3	220	11.12	0.0145356	0.103091	KB-1471A8.1|HSPA1B|HSPA1A
calcium-mediated signaling	Gene Ontology	GO:0019722	2	147	11.1	0.0452139	0.182839	PTGDR2|SLA2
telomere organization	Gene Ontology	GO:0032200	2	148	11.02	0.0457579	0.184499	HSPA1B|HSPA1A
ribonucleoside metabolic process	Gene Ontology	GO:0009119	5	370	11.02	0.00177223	0.026934	MTCO3P12|HSPA1B|HSPA1A|ATP5EP2|MTND6P3
ribonucleoprotein complex biogenesis	Gene Ontology	GO:0022613	6	452	10.83	0.000690463	0.0146909	RP4-706A16.3|RPS13P2|RPL37P2|CTD-2287O16.1|RP11-543P15.1|RPL13AP25
proton transport	Gene Ontology	GO:0015992	2	152	10.73	0.0479578	0.192248	MTCO3P12|ATP5EP2
hydrogen transport	Gene Ontology	GO:0006818	2	154	10.59	0.0490719	0.193928	MTCO3P12|ATP5EP2
tumor necrosis factor-mediated signaling pathway	Gene Ontology	GO:0033209	2	155	10.52	0.0496325	0.193928	HSPA1B|HSPA1A
negative regulation of cell activation	Gene Ontology	GO:0050866	2	155	10.52	0.0496325	0.193928	SLA2|HMOX1
nucleoside metabolic process	Gene Ontology	GO:0009116	5	392	10.4	0.0022666	0.0320486	MTCO3P12|HSPA1B|HSPA1A|ATP5EP2|MTND6P3
protein localization to membrane	Gene Ontology	GO:0072657	6	478	10.24	0.000917017	0.0180473	RP4-706A16.3|RPS13P2|RPL37P2|CTD-2287O16.1|RP11-543P15.1|RPL13AP25
mRNA metabolic process	Gene Ontology	GO:0016071	8	644	10.13	0.000145133	0.00528208	CTD-2287O16.1|RP4-706A16.3|RPS13P2|RPL37P2|HSPA1B|HSPA1A|RP11-543P15.1|RPL13AP25
glycosyl compound metabolic process	Gene Ontology	GO:1901657	5	414	9.85	0.00285434	0.0370214	MTCO3P12|HSPA1B|HSPA1A|ATP5EP2|MTND6P3
ATPase activity	Gene Ontology	GO:0016887	5	417	9.78	0.00294225	0.0371952	HSPA1B|HSPA1A|ATP5EP2|HSPA6|ABCC2
regulation of neuron death	Gene Ontology	GO:1901214	3	253	9.67	0.0208636	0.126001	KB-1471A8.1|GCLM|HMOX1
single-organism intracellular transport	Gene Ontology	GO:1902582	8	698	9.35	0.000247446	0.00777769	CTD-2287O16.1|RPS13P2|RPL37P2|HMOX1|RP4-706A16.3|RP11-543P15.1|ATP5EP2|RPL13AP25
ubiquitin protein ligase binding	Gene Ontology	GO:0031625	3	262	9.34	0.0228118	0.132151	KB-1471A8.1|HSPA1B|HSPA1A
ubiquitin-like protein ligase binding	Gene Ontology	GO:0044389	3	266	9.2	0.0237083	0.135753	KB-1471A8.1|HSPA1B|HSPA1A
regulation of sequence-specific DNA binding transcription factor activity	Gene Ontology	GO:0051090	4	363	8.99	0.0101267	0.0862028	HSPA1B|HSPA1A|HMOX1|FOS
mitochondrial transport	Gene Ontology	GO:0006839	3	273	8.96	0.0253225	0.137337	HSPA1B|HSPA1A|ATP5EP2
regulation of apoptotic signaling pathway	Gene Ontology	GO:2001233	4	366	8.91	0.0104084	0.0875386	HSPA1B|HSPA1A|GCLM|HMOX1
intrinsic apoptotic signaling pathway	Gene Ontology	GO:0097193	3	275	8.9	0.0257943	0.138157	HSPA1B|HSPA1A|HMOX1
ncRNA metabolic process	Gene Ontology	GO:0034660	6	550	8.9	0.00184653	0.0272834	RP4-706A16.3|RPS13P2|RPL37P2|CTD-2287O16.1|RP11-543P15.1|RPL13AP25
peptide biosynthetic process	Gene Ontology	GO:0043043	7	650	8.78	0.000851522	0.0170675	GCLM|CTD-2287O16.1|RPS13P2|RPL37P2|RP4-706A16.3|RP11-543P15.1|RPL13AP25
neuron death	Gene Ontology	GO:0070997	3	284	8.62	0.0279756	0.141723	KB-1471A8.1|GCLM|HMOX1
positive regulation of cytokine production	Gene Ontology	GO:0001819	4	383	8.52	0.0121002	0.0967318	TRIM16L|HSPA1B|HSPA1A|HMOX1
focal adhesion	Gene Ontology	GO:0005925	4	388	8.41	0.0126293	0.0968956	RPS13P2|HSPA1B|HSPA1A|RPL13AP25
cell-substrate adherens junction	Gene Ontology	GO:0005924	4	391	8.34	0.0129537	0.0968956	RPS13P2|HSPA1B|HSPA1A|RPL13AP25
cell-substrate junction	Gene Ontology	GO:0030055	4	395	8.26	0.0133944	0.0968956	RPS13P2|HSPA1B|HSPA1A|RPL13AP25
purine ribonucleotide metabolic process	Gene Ontology	GO:0009150	5	508	8.03	0.00664	0.0651285	MTCO3P12|HSPA1B|HSPA1A|ATP5EP2|MTND6P3
amide biosynthetic process	Gene Ontology	GO:0043604	7	718	7.95	0.0014927	0.0245762	GCLM|CTD-2287O16.1|RPS13P2|RPL37P2|RP4-706A16.3|RP11-543P15.1|RPL13AP25
translation	Gene Ontology	GO:0006412	6	627	7.81	0.00348928	0.0416007	RP4-706A16.3|RPS13P2|RPL37P2|CTD-2287O16.1|RP11-543P15.1|RPL13AP25
ribonucleotide metabolic process	Gene Ontology	GO:0009259	5	523	7.8	0.00746629	0.0689463	MTCO3P12|HSPA1B|HSPA1A|ATP5EP2|MTND6P3
purine nucleotide metabolic process	Gene Ontology	GO:0006163	5	528	7.72	0.00775691	0.0701164	MTCO3P12|HSPA1B|HSPA1A|ATP5EP2|MTND6P3
single-organism membrane organization	Gene Ontology	GO:0044802	8	857	7.61	0.000926507	0.0180473	CTD-2287O16.1|RP4-706A16.3|RPS13P2|RPL37P2|HSPA1B|HSPA1A|RP11-543P15.1|RPL13AP25
ribose phosphate metabolic process	Gene Ontology	GO:0019693	5	538	7.58	0.00836155	0.0736562	MTCO3P12|HSPA1B|HSPA1A|ATP5EP2|MTND6P3
establishment of protein localization to organelle	Gene Ontology	GO:0072594	6	649	7.54	0.00411289	0.0465836	RP4-706A16.3|RPS13P2|RPL37P2|CTD-2287O16.1|RP11-543P15.1|RPL13AP25
response to drug	Gene Ontology	GO:0042493	4	434	7.52	0.0181943	0.115642	FOSB|GCLM|ABCC2|FOS
RNA processing	Gene Ontology	GO:0006396	8	884	7.38	0.00112493	0.0213121	CTD-2287O16.1|RP4-706A16.3|RPS13P2|RPL37P2|HSPA1B|HSPA1A|RP11-543P15.1|RPL13AP25
purine-containing compound metabolic process	Gene Ontology	GO:0072521	5	558	7.31	0.00966717	0.0830416	MTCO3P12|HSPA1B|HSPA1A|ATP5EP2|MTND6P3
peptide metabolic process	Gene Ontology	GO:0006518	7	781	7.31	0.00237512	0.0331797	GCLM|CTD-2287O16.1|RPS13P2|RPL37P2|RP4-706A16.3|RP11-543P15.1|RPL13AP25
response to metal ion	Gene Ontology	GO:0010038	3	338	7.24	0.0430383	0.179876	FOSB|HMOX1|FOS
protein targeting	Gene Ontology	GO:0006605	6	682	7.18	0.00519763	0.054457	RP4-706A16.3|RPS13P2|RPL37P2|CTD-2287O16.1|RP11-543P15.1|RPL13AP25
immune response-regulating signaling pathway	Gene Ontology	GO:0002764	4	456	7.16	0.0213166	0.127072	HSPA1B|HSPA1A|SLA2|FOS
adherens junction	Gene Ontology	GO:0005912	4	466	7	0.0228374	0.132151	RPS13P2|HSPA1B|HSPA1A|RPL13AP25
nucleobase-containing small molecule metabolic process	Gene Ontology	GO:0055086	6	712	6.87	0.00635333	0.0627618	MTCO3P12|HSPA1B|HSPA1A|ATP5EP2|MTND6P3|TXNRD1
ribonucleoprotein complex	Gene Ontology	GO:1990904	6	723	6.77	0.00682046	0.0655048	RP4-706A16.3|RPS13P2|RPL37P2|CTD-2287O16.1|RP11-543P15.1|RPL13AP25
intracellular ribonucleoprotein complex	Gene Ontology	GO:0030529	6	723	6.77	0.00682046	0.0655048	RP4-706A16.3|RPS13P2|RPL37P2|CTD-2287O16.1|RP11-543P15.1|RPL13AP25
anchoring junction	Gene Ontology	GO:0070161	4	486	6.71	0.0260726	0.138157	RPS13P2|HSPA1B|HSPA1A|RPL13AP25
membrane organization	Gene Ontology	GO:0061024	8	1004	6.5	0.00245231	0.0335796	CTD-2287O16.1|RP4-706A16.3|RPS13P2|RPL37P2|HSPA1B|HSPA1A|RP11-543P15.1|RPL13AP25
response to inorganic substance	Gene Ontology	GO:0010035	4	505	6.46	0.0293879	0.144126	MTND6P3|FOSB|HMOX1|FOS
viral process	Gene Ontology	GO:0016032	8	1032	6.32	0.00289104	0.0370214	CTD-2287O16.1|RP4-706A16.3|RPS13P2|RPL37P2|HSPA1B|HSPA1A|RP11-543P15.1|RPL13AP25
multi-organism cellular process	Gene Ontology	GO:0044764	8	1036	6.3	0.0029584	0.0371952	CTD-2287O16.1|RP4-706A16.3|RPS13P2|RPL37P2|HSPA1B|HSPA1A|RP11-543P15.1|RPL13AP25
nucleotide metabolic process	Gene Ontology	GO:0009117	5	650	6.27	0.0174815	0.114794	MTCO3P12|HSPA1B|HSPA1A|ATP5EP2|MTND6P3
cellular amide metabolic process	Gene Ontology	GO:0043603	7	917	6.23	0.00560159	0.0573852	GCLM|CTD-2287O16.1|RPS13P2|RPL37P2|RP4-706A16.3|RP11-543P15.1|RPL13AP25
nucleoside phosphate metabolic process	Gene Ontology	GO:0006753	5	658	6.2	0.0183122	0.115642	MTCO3P12|HSPA1B|HSPA1A|ATP5EP2|MTND6P3
response to organonitrogen compound	Gene Ontology	GO:0010243	6	796	6.15	0.0105705	0.0875386	FOS|TRIM16L|FOSB|HMOX1|MTND6P3|ABCC2
symbiosis, encompassing mutualism through parasitism	Gene Ontology	GO:0044403	8	1062	6.14	0.00342652	0.0412077	CTD-2287O16.1|RP4-706A16.3|RPS13P2|RPL37P2|HSPA1B|HSPA1A|RP11-543P15.1|RPL13AP25
interspecies interaction between organisms	Gene Ontology	GO:0044419	8	1062	6.14	0.00342652	0.0412077	CTD-2287O16.1|RP4-706A16.3|RPS13P2|RPL37P2|HSPA1B|HSPA1A|RP11-543P15.1|RPL13AP25
single-organism cellular localization	Gene Ontology	GO:1902580	8	1077	6.06	0.00372154	0.0436177	CTD-2287O16.1|RPS13P2|RPL37P2|HMOX1|RP4-706A16.3|RP11-543P15.1|ATP5EP2|RPL13AP25
regulation of cytokine production	Gene Ontology	GO:0001817	4	560	5.83	0.0403328	0.175828	TRIM16L|HSPA1B|HSPA1A|HMOX1
oxidoreductase activity	Gene Ontology	GO:0016491	5	710	5.74	0.0243471	0.135753	MTCO3P12|MTND6P3|OSGIN1|HMOX1|TXNRD1
apoptotic signaling pathway	Gene Ontology	GO:0097190	4	571	5.71	0.0427639	0.179876	HSPA1B|HSPA1A|GCLM|HMOX1
structural molecule activity	Gene Ontology	GO:0005198	5	719	5.67	0.0255065	0.137752	RPS13P2|RPL13AP25|RP11-543P15.1|RPL37P2|RP4-706A16.3
protein localization to organelle	Gene Ontology	GO:0033365	6	870	5.63	0.0156666	0.103926	RP4-706A16.3|RPS13P2|RPL37P2|CTD-2287O16.1|RP11-543P15.1|RPL13AP25
mitochondrion organization	Gene Ontology	GO:0007005	5	728	5.6	0.0267007	0.138157	KB-1471A8.1|HSPA1B|HSPA1A|GCLM|MTND6P3
nucleoside-triphosphatase activity	Gene Ontology	GO:0017111	5	736	5.54	0.0277915	0.141381	HSPA1B|HSPA1A|ATP5EP2|HSPA6|ABCC2
response to nitrogen compound	Gene Ontology	GO:1901698	6	904	5.41	0.0184966	0.116277	FOS|TRIM16L|FOSB|HMOX1|MTND6P3|ABCC2
cellular macromolecule catabolic process	Gene Ontology	GO:0044265	6	919	5.33	0.0198494	0.122208	RP4-706A16.3|RPS13P2|RPL37P2|CTD-2287O16.1|RP11-543P15.1|RPL13AP25
pyrophosphatase activity	Gene Ontology	GO:0016462	5	776	5.26	0.0336673	0.158374	HSPA1B|HSPA1A|ATP5EP2|HSPA6|ABCC2
hydrolase activity, acting on acid anhydrides, in phosphorus-containing anhydrides	Gene Ontology	GO:0016818	5	778	5.24	0.0339797	0.158763	HSPA1B|HSPA1A|ATP5EP2|HSPA6|ABCC2
hydrolase activity, acting on acid anhydrides	Gene Ontology	GO:0016817	5	780	5.23	0.034294	0.159692	HSPA1B|HSPA1A|ATP5EP2|HSPA6|ABCC2
response to cytokine	Gene Ontology	GO:0034097	5	797	5.12	0.0370377	0.168497	HSPA1B|HSPA1A|RPL13AP25|PALM3|FOS
response to abiotic stimulus	Gene Ontology	GO:0009628	7	1122	5.09	0.0154902	0.103926	HSPA6|FOS|FOSB|HMOX1|HSPA1B|HSPA1A|ABCC2
negative regulation of apoptotic process	Gene Ontology	GO:0043066	5	808	5.05	0.0388827	0.172909	KB-1471A8.1|HSPA1B|HSPA1A|GCLM|HMOX1
negative regulation of programmed cell death	Gene Ontology	GO:0043069	5	819	4.98	0.0407828	0.176811	KB-1471A8.1|HSPA1B|HSPA1A|GCLM|HMOX1
regulation of immune response	Gene Ontology	GO:0050776	5	824	4.95	0.0416647	0.177875	HSPA1B|HSPA1A|HMOX1|SLA2|FOS
organonitrogen compound metabolic process	Gene Ontology	GO:1901564	13	2144	4.95	0.00158392	0.0257171	CTD-2287O16.1|GCLM|RP4-706A16.3|RPS13P2|RPL37P2|HMOX1|HSPA1B|HSPA1A|RP11-543P15.1|ATP5EP2|MTCO3P12|MTND6P3|RPL13AP25
organonitrogen compound biosynthetic process	Gene Ontology	GO:1901566	8	1335	4.89	0.0125163	0.0968956	GCLM|CTD-2287O16.1|RPS13P2|RPL37P2|RP4-706A16.3|RP11-543P15.1|ATP5EP2|RPL13AP25
intracellular protein transport	Gene Ontology	GO:0006886	6	1012	4.84	0.0297484	0.144866	RP4-706A16.3|RPS13P2|RPL37P2|CTD-2287O16.1|RP11-543P15.1|RPL13AP25
organophosphate metabolic process	Gene Ontology	GO:0019637	6	1073	4.56	0.0377386	0.169456	KB-1471A8.1|MTCO3P12|HSPA1B|HSPA1A|ATP5EP2|MTND6P3
negative regulation of signal transduction	Gene Ontology	GO:0009968	6	1086	4.51	0.0396017	0.17467	GCLM|PALM3|SLA2|HMOX1|HSPA1B|HSPA1A
response to oxygen-containing compound	Gene Ontology	GO:1901700	8	1474	4.43	0.0211219	0.126457	PALM3|FOS|TRIM16L|FOSB|HMOX1|MTND6P3|ABCC2|TXNRD1
macromolecule catabolic process	Gene Ontology	GO:0009057	6	1149	4.26	0.0494481	0.193928	RP4-706A16.3|RPS13P2|RPL37P2|CTD-2287O16.1|RP11-543P15.1|RPL13AP25
intracellular transport	Gene Ontology	GO:0046907	8	1549	4.21	0.0271934	0.13929	CTD-2287O16.1|RPS13P2|RPL37P2|HMOX1|RP4-706A16.3|RP11-543P15.1|ATP5EP2|RPL13AP25
multi-organism process	Gene Ontology	GO:0051704	12	2352	4.16	0.00876354	0.0762154	PTGDR2|PALM3|FOS|RPS13P2|RPL37P2|FOSB|CTD-2287O16.1|HSPA1B|HSPA1A|RP11-543P15.1|RP4-706A16.3|RPL13AP25
cellular component biogenesis	Gene Ontology	GO:0044085	12	2724	3.59	0.0242369	0.135753	KB-1471A8.1|CTD-2287O16.1|RP4-706A16.3|RPS13P2|RPL37P2|HMOX1|HSPA1B|HSPA1A|RP11-543P15.1|MTCO3P12|MTND6P3|RPL13AP25
single-organism transport	Gene Ontology	GO:0044765	11	2654	3.38	0.0431455	0.179876	ATP5EP2|CTD-2287O16.1|RPS13P2|RPL37P2|HMOX1|RP4-706A16.3|RP11-543P15.1|TRIM16L|MTCO3P12|RPL13AP25|ABCC2
cytosol	Gene Ontology	GO:0005829	14	3407	3.35	0.0265184	0.138157	CTD-2287O16.1|GCLM|HSPA6|RP4-706A16.3|RPS13P2|RPL37P2|FOS|HMOX1|KB-1471A8.1|HSPA1B|HSPA1A|RP11-543P15.1|RPL13AP25|TXNRD1
