# Supplementary material for: RNA-Sequencing Reveals Heat Shock 70-kDa Protein 6 (HSPA6) as a Novel Thymoquinone-Upregulated Gene That Inhibits Growth, Migration, and Invasion of Triple-Negative Breast Cancer Cells
Source: Front Oncol. 2021 May 4;11:667995. doi: 10.3389/fonc.2021.667995 (PMC8129564; doi:10.3389/fonc.2021.667995)
Supplement: Supplementary file 4 [file Table_3.xls]

## Sheet: sig_Down_genes_go
Supplementary table 3. GO downregulated expressed genes by TQ
Term	Database	ID	Input_number	Background_number	Rich_factor	P_Value	Corrected P_Value	Input
negative regulation of myosin-light-chain-phosphatase activity	Gene Ontology	GO:0035509	2	5	64.23	0.00118161	0.0274597	ROCK1|ROCK2
nuclear pore nuclear basket	Gene Ontology	GO:0044615	2	5	64.23	0.00118161	0.0274597	TPR|RANBP2
protein retention in Golgi apparatus	Gene Ontology	GO:0045053	2	5	64.23	0.00118161	0.0274597	VPS13A|VPS13C
mitotic spindle midzone	Gene Ontology	GO:1990023	3	9	53.52	9.16178e-05	0.00461313	KIF18A|CENPE|KIF20B
chromo shadow domain binding	Gene Ontology	GO:0070087	2	6	53.52	0.00156752	0.0340968	ATRX|NIPBL
microtubule plus-end binding	Gene Ontology	GO:0051010	3	10	48.17	0.000118427	0.00555178	APC|DST|KIF18A
regulation of myosin-light-chain-phosphatase activity	Gene Ontology	GO:0035507	2	7	45.88	0.00200522	0.0394554	ROCK1|ROCK2
kinetochore assembly	Gene Ontology	GO:0051382	3	12	40.14	0.000186275	0.00755942	CENPF|CENPE|CENPC
seminiferous tubule development	Gene Ontology	GO:0072520	2	8	40.14	0.00249389	0.0458168	ATRX|KIF18A
mitotic spindle pole	Gene Ontology	GO:0097431	2	9	35.68	0.00303273	0.0532	ASPM|KIF20B
contractile ring	Gene Ontology	GO:0070938	2	9	35.68	0.00303273	0.0532	UTRN|KIF20B
kinetochore organization	Gene Ontology	GO:0051383	3	14	34.41	0.000275241	0.00997841	CENPF|CENPE|CENPC
regulation of establishment of cell polarity	Gene Ontology	GO:2000114	4	19	33.8	2.6268e-05	0.00187955	RICTOR|KIF20B|ROCK1|ROCK2
cell body fiber	Gene Ontology	GO:0070852	2	10	32.11	0.00362095	0.0605251	APC|SACS
protein kinase B binding	Gene Ontology	GO:0043422	2	10	32.11	0.00362095	0.0605251	CCDC88A|AC012358.8
replication fork processing	Gene Ontology	GO:0031297	4	22	29.19	4.35493e-05	0.00263134	ATRX|FANCM|BRCA2|BOD1L1
regulation of establishment or maintenance of cell polarity	Gene Ontology	GO:0032878	4	22	29.19	4.35493e-05	0.00263134	RICTOR|KIF20B|ROCK1|ROCK2
maintenance of sister chromatid cohesion	Gene Ontology	GO:0034086	2	11	29.19	0.00425778	0.0666755	ATRX|NIPBL
maintenance of mitotic sister chromatid cohesion	Gene Ontology	GO:0034088	2	11	29.19	0.00425778	0.0666755	ATRX|NIPBL
regulation of establishment of endothelial barrier	Gene Ontology	GO:1903140	2	11	29.19	0.00425778	0.0666755	ROCK1|ROCK2
regulation of endothelial cell development	Gene Ontology	GO:1901550	2	11	29.19	0.00425778	0.0666755	ROCK1|ROCK2
ATP-dependent microtubule motor activity, plus-end-directed	Gene Ontology	GO:0008574	3	17	28.34	0.000453637	0.0145111	KIF14|KIF18A|KIF20B
protein targeting to Golgi	Gene Ontology	GO:0000042	3	18	26.76	0.000526249	0.0155364	TRIP11|GOLGA4|GCC2
ATP-dependent microtubule motor activity	Gene Ontology	GO:1990939	3	18	26.76	0.000526249	0.0155364	KIF14|KIF18A|KIF20B
microtubule anchoring	Gene Ontology	GO:0034453	3	18	26.76	0.000526249	0.0155364	PCM1|GCC2|CEP350
nuclear inclusion body	Gene Ontology	GO:0042405	2	12	26.76	0.00494243	0.0738377	TPR|RANBP2
cohesin complex	Gene Ontology	GO:0008278	2	12	26.76	0.00494243	0.0738377	SGO2|SMC3
condensed chromosome outer kinetochore	Gene Ontology	GO:0000940	2	12	26.76	0.00494243	0.0738377	CENPF|CENPE
attachment of spindle microtubules to kinetochore	Gene Ontology	GO:0008608	4	25	25.69	6.79404e-05	0.00377	APC|CENPE|BRCA2|CASC5
DNA-dependent DNA replication maintenance of fidelity	Gene Ontology	GO:0045005	4	25	25.69	6.79404e-05	0.00377	ATRX|FANCM|BRCA2|BOD1L1
positive regulation of pseudopodium assembly	Gene Ontology	GO:0031274	2	13	24.7	0.00567414	0.0808078	APC|WASH6P
regulation of bicellular tight junction assembly	Gene Ontology	GO:2000810	2	13	24.7	0.00567414	0.0808078	ROCK1|ROCK2
protein localization to Golgi apparatus	Gene Ontology	GO:0034067	5	33	24.33	1.03009e-05	0.000903489	TRIP11|VPS13A|GOLGA4|GCC2|VPS13C
mitotic sister chromatid cohesion	Gene Ontology	GO:0007064	3	20	24.09	0.000692837	0.0186517	ATRX|NIPBL|SMC3
establishment of protein localization to Golgi	Gene Ontology	GO:0072600	3	20	24.09	0.000692837	0.0186517	TRIP11|GOLGA4|GCC2
spindle midzone	Gene Ontology	GO:0051233	4	27	23.79	8.89233e-05	0.00461313	KIF14|KIF18A|CENPE|KIF20B
metaphase plate congression	Gene Ontology	GO:0051310	6	42	22.94	1.79294e-06	0.0001875	BRCA2|CENPF|CENPE|KIF18A|KIF14|PIBF1
spindle assembly checkpoint	Gene Ontology	GO:0071173	4	28	22.94	0.000101013	0.00499374	CENPF|TPR|CASC5|APC
pronucleus	Gene Ontology	GO:0045120	2	14	22.94	0.00645217	0.0877172	CENPF|RIF1
regulation of pseudopodium assembly	Gene Ontology	GO:0031272	2	14	22.94	0.00645217	0.0877172	APC|WASH6P
Sertoli cell development	Gene Ontology	GO:0060009	2	15	21.41	0.00727576	0.0953674	ATRX|ARID4A
complement activation, alternative pathway	Gene Ontology	GO:0006957	2	15	21.41	0.00727576	0.0953674	C3|CFH
pseudopodium assembly	Gene Ontology	GO:0031269	2	15	21.41	0.00727576	0.0953674	APC|WASH6P
retrograde transport, vesicle recycling within Golgi	Gene Ontology	GO:0000301	3	23	20.94	0.00100001	0.0251346	TRIP11|GOLGA4|GCC2
negative regulation of mitotic sister chromatid segregation	Gene Ontology	GO:0033048	4	31	20.72	0.000144437	0.00633426	CENPF|TPR|ATRX|APC
negative regulation of DNA-dependent DNA replication	Gene Ontology	GO:2000104	2	16	20.07	0.00814417	0.101578	SMC3|BRCA2
negative regulation of phosphoprotein phosphatase activity	Gene Ontology	GO:0032515	2	16	20.07	0.00814417	0.101578	ROCK1|ROCK2
pericentric heterochromatin	Gene Ontology	GO:0005721	2	16	20.07	0.00814417	0.101578	ATRX|CENPC
pseudopodium organization	Gene Ontology	GO:0031268	2	16	20.07	0.00814417	0.101578	APC|WASH6P
regulation of gene expression by genetic imprinting	Gene Ontology	GO:0006349	2	16	20.07	0.00814417	0.101578	IGF2|ARID4A
negative regulation of sister chromatid segregation	Gene Ontology	GO:0033046	4	33	19.46	0.000179998	0.00741538	CENPF|TPR|ATRX|APC
centriolar satellite	Gene Ontology	GO:0034451	3	25	19.27	0.00124582	0.0287067	PCM1|PIBF1|CEP290
negative regulation of chromosome segregation	Gene Ontology	GO:0051985	4	34	18.89	0.000199963	0.00776712	CENPF|TPR|ATRX|APC
mitotic metaphase plate congression	Gene Ontology	GO:0007080	4	34	18.89	0.000199963	0.00776712	KIF14|CENPE|PIBF1|KIF18A
pericentriolar material	Gene Ontology	GO:0000242	2	17	18.89	0.00905669	0.109934	PCM1|CEP152
GTP-dependent protein binding	Gene Ontology	GO:0030742	2	17	18.89	0.00905669	0.109934	EEA1|CTC-432M15.3
spindle checkpoint	Gene Ontology	GO:0031577	4	36	17.84	0.0002446	0.00923706	CENPF|TPR|CASC5|APC
mitotic spindle assembly checkpoint	Gene Ontology	GO:0007094	3	27	17.84	0.0015266	0.0340968	CENPF|TPR|APC
exocyst	Gene Ontology	GO:0000145	2	18	17.84	0.0100126	0.115848	WASH6P|TNFAIP2
filopodium membrane	Gene Ontology	GO:0031527	2	18	17.84	0.0100126	0.115848	SYNE2|UTRN
protein localization to centrosome	Gene Ontology	GO:0071539	2	18	17.84	0.0100126	0.115848	PCM1|PIBF1
condensed nuclear chromosome, centromeric region	Gene Ontology	GO:0000780	2	18	17.84	0.0100126	0.115848	MIS18BP1|CENPC
regulation of mammary gland epithelial cell proliferation	Gene Ontology	GO:0033599	2	18	17.84	0.0100126	0.115848	BRCA2|PYGO2
protein localization to microtubule cytoskeleton	Gene Ontology	GO:0072698	3	28	17.2	0.00168064	0.0354237	PCM1|PIBF1|KIF20B
Golgi to endosome transport	Gene Ontology	GO:0006895	2	19	16.9	0.0110111	0.125795	VPS13A|VPS13C
centrosome localization	Gene Ontology	GO:0051642	2	19	16.9	0.0110111	0.125795	ASPM|SYNE2
neuronal stem cell population maintenance	Gene Ontology	GO:0097150	2	19	16.9	0.0110111	0.125795	PCM1|ASPM
mitotic spindle checkpoint	Gene Ontology	GO:0071174	3	29	16.61	0.00184405	0.0371405	CENPF|TPR|APC
negative regulation of mitotic metaphase/anaphase transition	Gene Ontology	GO:0045841	3	29	16.61	0.00184405	0.0371405	CENPF|TPR|APC
negative regulation of mitotic sister chromatid separation	Gene Ontology	GO:2000816	3	29	16.61	0.00184405	0.0371405	CENPF|TPR|APC
nonmotile primary cilium assembly	Gene Ontology	GO:0035058	3	29	16.61	0.00184405	0.0371405	PCM1|PIBF1|CEP135
establishment of chromosome localization	Gene Ontology	GO:0051303	6	60	16.06	1.18126e-05	0.0010037	BRCA2|CENPF|CENPE|KIF18A|KIF14|PIBF1
negative regulation of mitotic nuclear division	Gene Ontology	GO:0045839	4	40	16.06	0.000354664	0.0118127	CENPF|TPR|ATRX|APC
negative regulation of metaphase/anaphase transition of cell cycle	Gene Ontology	GO:1902100	3	30	16.06	0.00201703	0.0394554	CENPF|TPR|APC
nucleus localization	Gene Ontology	GO:0051647	2	20	16.06	0.0120517	0.135407	PCM1|SYNE2
negative regulation of cell junction assembly	Gene Ontology	GO:1901889	2	20	16.06	0.0120517	0.135407	ROCK1|ROCK2
Sertoli cell differentiation	Gene Ontology	GO:0060008	2	20	16.06	0.0120517	0.135407	ATRX|ARID4A
chromosome localization	Gene Ontology	GO:0050000	6	61	15.79	1.28908e-05	0.00103211	BRCA2|CENPF|CENPE|KIF18A|KIF14|PIBF1
regulation of mitotic sister chromatid segregation	Gene Ontology	GO:0033047	5	51	15.74	6.99871e-05	0.0038059	CENPF|CENPE|TPR|ATRX|APC
protein targeting to vacuole	Gene Ontology	GO:0006623	3	31	15.54	0.00219977	0.0424197	VPS13A|GCC2|VPS13C
centromere complex assembly	Gene Ontology	GO:0034508	5	52	15.44	7.62357e-05	0.00406441	CENPF|CENPE|CENPC|CASC5|MIS18BP1
protein localization to cytoskeleton	Gene Ontology	GO:0044380	3	32	15.05	0.00239246	0.0448627	PCM1|PIBF1|KIF20B
establishment of protein localization to vacuole	Gene Ontology	GO:0072666	3	32	15.05	0.00239246	0.0448627	VPS13A|GCC2|VPS13C
mitotic spindle	Gene Ontology	GO:0072686	5	54	14.87	9.00138e-05	0.00461313	KIF18A|CENPE|KIF20B|TPR|ASPM
regulation of mitotic metaphase/anaphase transition	Gene Ontology	GO:0030071	4	44	14.6	0.00049625	0.0155092	CENPF|CENPE|TPR|APC
microtubule end	Gene Ontology	GO:1990752	2	22	14.6	0.0142558	0.155047	ASPM|DST
negative regulation of protein dephosphorylation	Gene Ontology	GO:0035308	2	22	14.6	0.0142558	0.155047	ROCK1|ROCK2
centriole	Gene Ontology	GO:0005814	9	101	14.31	1.9585e-07	2.80272e-05	MPHOSPH9|CEP152|CEP162|PCM1|CEP295|ROCK1|WASH6P|CEP290|CEP135
regulation of metaphase/anaphase transition of cell cycle	Gene Ontology	GO:1902099	4	45	14.27	0.000537116	0.0155364	CENPF|CENPE|TPR|APC
regulation of mitotic sister chromatid separation	Gene Ontology	GO:0010965	4	45	14.27	0.000537116	0.0155364	CENPF|CENPE|TPR|APC
metaphase/anaphase transition of mitotic cell cycle	Gene Ontology	GO:0007091	4	45	14.27	0.000537116	0.0155364	CENPF|CENPE|TPR|APC
sister chromatid cohesion	Gene Ontology	GO:0007062	11	126	14.02	1.06755e-08	4.83778e-06	CENPC|SGO2|ESCO1|KIF18A|NIPBL|CASC5|CENPF|ATRX|SMC3|CENPE|RANBP2
metaphase/anaphase transition of cell cycle	Gene Ontology	GO:0044784	4	46	13.96	0.000580316	0.0164362	CENPF|CENPE|TPR|APC
genetic imprinting	Gene Ontology	GO:0071514	2	23	13.96	0.0154181	0.163757	IGF2|ARID4A
mitotic sister chromatid separation	Gene Ontology	GO:0051306	4	47	13.67	0.000625924	0.0171908	CENPF|CENPE|TPR|APC
regulation of sister chromatid segregation	Gene Ontology	GO:0033045	5	59	13.61	0.000132848	0.00602024	CENPF|CENPE|TPR|ATRX|APC
microtubule motor activity	Gene Ontology	GO:0003777	6	75	12.85	3.82922e-05	0.00258891	DYNC2H1|CENPE|KIF18A|KIF14|KIF20B|SMC3
activation of protein kinase B activity	Gene Ontology	GO:0032148	2	25	12.85	0.0178597	0.180522	CCDC88A|AC012358.8
ciliary transition zone	Gene Ontology	GO:0035869	2	25	12.85	0.0178597	0.180522	C5orf42|CEP290
mitotic sister chromatid segregation	Gene Ontology	GO:0000070	10	126	12.74	1.13778e-07	1.71869e-05	PIBF1|CENPF|CENPE|KIF18A|KIF14|NIPBL|TPR|ATRX|APC|SMC3
cis-Golgi network	Gene Ontology	GO:0005801	3	38	12.68	0.00376709	0.062077	TRIP11|GOLGB1|AKAP9
chromosome separation	Gene Ontology	GO:0051304	5	64	12.54	0.000189769	0.00758797	CENPF|FANCM|CENPE|TPR|APC
negative regulation of nuclear division	Gene Ontology	GO:0051784	4	52	12.35	0.000892691	0.0231164	CENPF|TPR|ATRX|APC
dynein binding	Gene Ontology	GO:0045502	2	26	12.35	0.0191377	0.189394	CENPF|SMC3
kinesin complex	Gene Ontology	GO:0005871	4	54	11.89	0.00101886	0.0251346	KIF14|KIF18A|CENPE|KIF20B
DNA replication-independent nucleosome organization	Gene Ontology	GO:0034724	4	54	11.89	0.00101886	0.0251346	MIS18BP1|CENPC|CASC5|ATRX
DNA replication-independent nucleosome assembly	Gene Ontology	GO:0006336	4	54	11.89	0.00101886	0.0251346	MIS18BP1|CENPC|CASC5|ATRX
cell proliferation in forebrain	Gene Ontology	GO:0021846	2	27	11.89	0.020453	0.196507	KIF14|PCM1
intraciliary transport	Gene Ontology	GO:0042073	2	27	11.89	0.020453	0.196507	PCM1|DYNC2H1
Golgi to vacuole transport	Gene Ontology	GO:0006896	2	27	11.89	0.020453	0.196507	VPS13A|VPS13C
regulation of endothelial cell differentiation	Gene Ontology	GO:0045601	2	27	11.89	0.020453	0.196507	ROCK1|ROCK2
protein localization to chromosome, telomeric region	Gene Ontology	GO:0070198	2	27	11.89	0.020453	0.196507	ATRX|BRCA2
protein transport along microtubule	Gene Ontology	GO:0098840	2	27	11.89	0.020453	0.196507	PCM1|DYNC2H1
centriole replication	Gene Ontology	GO:0007099	2	27	11.89	0.020453	0.196507	CEP152|CEP135
kinetochore	Gene Ontology	GO:0000776	9	122	11.85	8.64434e-07	9.79332e-05	CENPC|CENPF|SGO2|CENPE|KIF18A|TPR|CASC5|MIS18BP1|APC
regulation of DNA-dependent DNA replication	Gene Ontology	GO:0090329	3	42	11.47	0.00490298	0.0738377	ATRX|SMC3|BRCA2
regulation of keratinocyte differentiation	Gene Ontology	GO:0045616	2	28	11.47	0.0218048	0.204059	ROCK1|ROCK2
mammary gland epithelial cell proliferation	Gene Ontology	GO:0033598	2	28	11.47	0.0218048	0.204059	BRCA2|PYGO2
sister chromatid segregation	Gene Ontology	GO:0000819	15	214	11.25	4.19426e-10	5.70209e-07	CENPC|PIBF1|SGO2|ESCO1|KIF18A|KIF14|NIPBL|TPR|CASC5|CENPF|APC|SMC3|CENPE|ATRX|RANBP2
microtubule organizing center part	Gene Ontology	GO:0044450	10	143	11.23	3.41648e-07	4.22246e-05	MPHOSPH9|CEP152|PIBF1|CEP162|PCM1|CEP295|ROCK1|WASH6P|CEP135|CEP290
CENP-A containing nucleosome assembly	Gene Ontology	GO:0034080	3	43	11.2	0.00521566	0.0770727	MIS18BP1|CENPC|CASC5
CENP-A containing chromatin organization	Gene Ontology	GO:0061641	3	43	11.2	0.00521566	0.0770727	MIS18BP1|CENPC|CASC5
cortical actin cytoskeleton	Gene Ontology	GO:0030864	4	58	11.07	0.00130784	0.0296334	AC159540.1|RP11-734K23.9|UTRN|LINC00342
cortical actin cytoskeleton organization	Gene Ontology	GO:0030866	2	29	11.07	0.0231927	0.213766	ROCK1|ROCK2
bicellular tight junction assembly	Gene Ontology	GO:0070830	3	44	10.95	0.00554007	0.0808078	APC|ROCK1|ROCK2
regulation of chromosome segregation	Gene Ontology	GO:0051983	5	75	10.7	0.000378895	0.0124122	CENPF|CENPE|TPR|ATRX|APC
chromatin remodeling at centromere	Gene Ontology	GO:0031055	3	45	10.7	0.00587633	0.0823594	MIS18BP1|CENPC|CASC5
centriole assembly	Gene Ontology	GO:0098534	2	30	10.7	0.024616	0.220894	CEP152|CEP135
centrosome duplication	Gene Ontology	GO:0051298	4	61	10.53	0.00155897	0.0340968	CEP152|BRCA2|ROCK2|CEP135
cell cycle DNA replication	Gene Ontology	GO:0044786	2	31	10.36	0.026074	0.228694	ATRX|SMC3
tRNA-containing ribonucleoprotein complex export from nucleus	Gene Ontology	GO:0071431	2	31	10.36	0.026074	0.228694	TPR|RANBP2
tRNA export from nucleus	Gene Ontology	GO:0006409	2	31	10.36	0.026074	0.228694	TPR|RANBP2
intra-Golgi vesicle-mediated transport	Gene Ontology	GO:0006891	3	47	10.25	0.0065848	0.089075	TRIP11|GOLGA4|GCC2
nuclear chromosome segregation	Gene Ontology	GO:0098813	17	267	10.22	1.19904e-10	3.26019e-07	CENPC|PIBF1|SGO2|ESCO1|KIF18A|KIF14|NIPBL|BRCA2|TPR|CASC5|CENPF|APC|FANCM|SMC3|CENPE|ATRX|RANBP2
condensed chromosome kinetochore	Gene Ontology	GO:0000777	6	95	10.14	0.000131432	0.00602024	CENPF|SGO2|CENPE|CENPC|CASC5|MIS18BP1
insulin receptor binding	Gene Ontology	GO:0005158	2	32	10.04	0.0275661	0.238701	IGF2|PHIP
response to X-ray	Gene Ontology	GO:0010165	2	32	10.04	0.0275661	0.238701	NIPBL|BRCA2
mitotic cytokinesis	Gene Ontology	GO:0000281	2	32	10.04	0.0275661	0.238701	APC|KIF20B
chromosome, centromeric region	Gene Ontology	GO:0000775	11	177	9.98	2.73052e-07	3.53537e-05	CENPC|CENPF|SGO2|CENPE|KIF18A|TPR|CASC5|MIS18BP1|APC|SMC3|ATRX
cortical cytoskeleton	Gene Ontology	GO:0030863	5	81	9.91	0.00052868	0.0155364	LINC00342|RP11-734K23.9|UTRN|PCLO|AC159540.1
regulation of mitotic nuclear division	Gene Ontology	GO:0007088	8	131	9.81	1.29061e-05	0.00103211	IGF2|CENPF|CENPE|TPR|PHIP|APC|KIF20B|ATRX
tRNA transport	Gene Ontology	GO:0051031	2	33	9.73	0.0290918	0.245654	TPR|RANBP2
regulation of complement activation	Gene Ontology	GO:0030449	2	33	9.73	0.0290918	0.245654	C3|CFH
cortical cytoskeleton organization	Gene Ontology	GO:0030865	2	33	9.73	0.0290918	0.245654	ROCK1|ROCK2
protein localization to vacuole	Gene Ontology	GO:0072665	3	50	9.63	0.00773896	0.0997262	VPS13A|GCC2|VPS13C
cell cortex part	Gene Ontology	GO:0044448	7	119	9.45	5.59946e-05	0.00330977	RP11-734K23.9|WASH6P|TNFAIP2|UTRN|LINC00342|AC159540.1|PCLO
microtubule depolymerization	Gene Ontology	GO:0007019	2	34	9.45	0.0306504	0.251019	APC|KIF18A
condensed chromosome, centromeric region	Gene Ontology	GO:0000779	6	104	9.26	0.000209623	0.00802766	CENPF|SGO2|CENPE|CENPC|CASC5|MIS18BP1
SH3/SH2 adaptor activity	Gene Ontology	GO:0005070	3	52	9.26	0.00857042	0.105923	AC159540.1|RP11-734K23.9|LINC00342
apical junction assembly	Gene Ontology	GO:0043297	3	52	9.26	0.00857042	0.105923	APC|ROCK1|ROCK2
negative regulation of DNA replication	Gene Ontology	GO:0008156	2	35	9.18	0.0322414	0.257836	SMC3|BRCA2
negative regulation of cyclin-dependent protein kinase activity	Gene Ontology	GO:1904030	2	35	9.18	0.0322414	0.257836	APC|CAMK2N1
cellular response to nerve growth factor stimulus	Gene Ontology	GO:1990090	2	35	9.18	0.0322414	0.257836	BPTF|APC
regulation of protein activation cascade	Gene Ontology	GO:2000257	2	35	9.18	0.0322414	0.257836	C3|CFH
histone exchange	Gene Ontology	GO:0043486	3	54	8.92	0.00945227	0.11372	MIS18BP1|CENPC|CASC5
positive regulation of cytokinesis	Gene Ontology	GO:0032467	2	36	8.92	0.0338641	0.26535	KIF14|KIF20B
regulation of myeloid leukocyte mediated immunity	Gene Ontology	GO:0002886	2	36	8.92	0.0338641	0.26535	C3|FER
regulation of DNA replication	Gene Ontology	GO:0006275	6	110	8.76	0.000279411	0.0099963	BRCA2|CCDC88A|ESCO1|AC012358.8|ATRX|SMC3
lamellipodium assembly	Gene Ontology	GO:0030032	3	55	8.76	0.00991227	0.115848	CCDC88A|AC012358.8|FER
chromosome segregation	Gene Ontology	GO:0007059	17	312	8.75	1.1342e-09	7.70971e-07	CENPC|PIBF1|SGO2|ESCO1|KIF18A|KIF14|NIPBL|BRCA2|TPR|CASC5|CENPF|APC|FANCM|SMC3|CENPE|ATRX|RANBP2
establishment of endothelial barrier	Gene Ontology	GO:0061028	2	37	8.68	0.035518	0.275138	ROCK1|ROCK2
microtubule organizing center organization	Gene Ontology	GO:0031023	6	113	8.53	0.00032053	0.010894	CEP152|BRCA2|PCM1|ROCK2|CEP135|GCC2
centrosome cycle	Gene Ontology	GO:0007098	4	76	8.45	0.00332913	0.0565745	CEP152|BRCA2|ROCK2|CEP135
response to nerve growth factor	Gene Ontology	GO:1990089	2	38	8.45	0.0372026	0.28414	BPTF|APC
fibroblast migration	Gene Ontology	GO:0010761	2	38	8.45	0.0372026	0.28414	SYNE2|FER
regulation of nuclear division	Gene Ontology	GO:0051783	8	155	8.29	4.05359e-05	0.00258891	IGF2|CENPF|CENPE|TPR|PHIP|APC|KIF20B|ATRX
male meiosis	Gene Ontology	GO:0007140	2	39	8.23	0.0389173	0.295575	BRCA2|KIF18A
coronary vasculature development	Gene Ontology	GO:0060976	2	39	8.23	0.0389173	0.295575	DYNC2H1|C5orf42
protein localization to chromosome	Gene Ontology	GO:0034502	3	60	8.03	0.0124056	0.13881	ATRX|BRCA2|CASC5
positive regulation of cell-matrix adhesion	Gene Ontology	GO:0001954	2	40	8.03	0.0406614	0.295885	UTRN|ROCK1
forelimb morphogenesis	Gene Ontology	GO:0035136	2	40	8.03	0.0406614	0.295885	ATRX|NIPBL
cytoskeleton-dependent cytokinesis	Gene Ontology	GO:0061640	2	40	8.03	0.0406614	0.295885	APC|KIF20B
positive regulation of protein kinase B signaling	Gene Ontology	GO:0051897	4	81	7.93	0.00413677	0.0665555	IGF2|C1QTNF1|RICTOR|CSF3
microtubule associated complex	Gene Ontology	GO:0005875	7	144	7.81	0.000173569	0.00741538	DYNC2H1|CENPE|KIF18A|KIF14|TPR|KIF20B|RANBP2
centrosome organization	Gene Ontology	GO:0051297	5	105	7.65	0.00159972	0.0345168	PCM1|CEP152|BRCA2|ROCK2|CEP135
dynein complex	Gene Ontology	GO:0030286	2	42	7.65	0.0442361	0.295885	DYNC2H1|TPR
motor activity	Gene Ontology	GO:0003774	6	128	7.53	0.000602192	0.0167078	DYNC2H1|CENPE|KIF18A|KIF14|KIF20B|SMC3
DNA-dependent DNA replication	Gene Ontology	GO:0006261	6	128	7.53	0.000602192	0.0167078	BRCA2|SMC3|BOD1L1|REV3L|ATRX|FANCM
regulation of endocrine process	Gene Ontology	GO:0044060	2	43	7.47	0.0460655	0.302061	C1QTNF1|RP3-368A4.5
cellular extravasation	Gene Ontology	GO:0045123	2	43	7.47	0.0460655	0.302061	FER|ROCK1
mitotic nuclear envelope disassembly	Gene Ontology	GO:0007077	2	43	7.47	0.0460655	0.302061	TPR|RANBP2
regulation of cytokinesis	Gene Ontology	GO:0032465	3	65	7.41	0.015226	0.16299	KIF14|BRCA2|KIF20B
protein peptidyl-prolyl isomerization	Gene Ontology	GO:0000413	2	44	7.3	0.0479224	0.309503	NKTR|RANBP2
positive regulation of mitotic nuclear division	Gene Ontology	GO:0045840	2	44	7.3	0.0479224	0.309503	IGF2|PHIP
peptidyl-prolyl cis-trans isomerase activity	Gene Ontology	GO:0003755	2	44	7.3	0.0479224	0.309503	NKTR|RANBP2
positive regulation of actin filament polymerization	Gene Ontology	GO:0030838	4	89	7.22	0.00568765	0.0808078	RICTOR|FER|WASH6P|CSF3
meiotic chromosome segregation	Gene Ontology	GO:0045132	3	67	7.19	0.0164468	0.172155	SGO2|FANCM|BRCA2
microtubule binding	Gene Ontology	GO:0008017	9	202	7.15	4.08708e-05	0.00258891	AC012358.8|CCDC88A|DST|KIF18A|KIF14|APC|KIF20B|CENPE|CEP350
establishment or maintenance of cell polarity	Gene Ontology	GO:0007163	7	158	7.11	0.00029817	0.0105289	DST|ROCK1|ROCK2|APC|SYNE2|RICTOR|KIF20B
tubulin binding	Gene Ontology	GO:0015631	12	272	7.08	2.49722e-06	0.000242498	BRCA2|CCDC88A|DST|KIF18A|WASH6P|KIF14|AC012358.8|TPR|APC|KIF20B|CENPE|CEP350
negative regulation of phosphatase activity	Gene Ontology	GO:0010923	3	68	7.08	0.0170771	0.175218	CASC5|ROCK1|ROCK2
lamellipodium organization	Gene Ontology	GO:0097581	3	69	6.98	0.0177209	0.180461	CCDC88A|AC012358.8|FER
positive regulation of mitotic cell cycle	Gene Ontology	GO:0045931	5	116	6.92	0.00242669	0.044946	IGF2|BRCA2|KIF20B|TPR|PHIP
G2/M transition of mitotic cell cycle	Gene Ontology	GO:0000086	8	186	6.91	0.000136549	0.00608652	CEP152|CENPF|AKAP9|CEP135|KIF14|PCM1|CNTRL|CEP290
inclusion body	Gene Ontology	GO:0016234	3	71	6.78	0.0190484	0.189394	SYNE2|TPR|RANBP2
cell cortex	Gene Ontology	GO:0005938	10	238	6.75	2.5091e-05	0.00184385	APC|DST|RP11-734K23.9|WASH6P|TNFAIP2|UTRN|PCLO|AC159540.1|LINC00342|FER
actin filament binding	Gene Ontology	GO:0051015	5	119	6.75	0.00269777	0.0485776	AC159540.1|SYNE2|UTRN|LINC00342|RP11-734K23.9
chromosomal region	Gene Ontology	GO:0098687	14	334	6.73	6.72605e-07	7.95136e-05	CENPC|BRCA2|RIF1|CENPF|SGO2|CENPE|KIF18A|MBD6|TPR|CASC5|MIS18BP1|APC|SMC3|ATRX
cell cycle G2/M phase transition	Gene Ontology	GO:0044839	8	194	6.62	0.000179939	0.00741538	CEP152|CENPF|AKAP9|CEP135|KIF14|PCM1|CNTRL|CEP290
signaling adaptor activity	Gene Ontology	GO:0035591	3	74	6.51	0.0211401	0.201684	AC159540.1|RP11-734K23.9|LINC00342
chromatin remodeling	Gene Ontology	GO:0006338	6	149	6.47	0.00128091	0.0292671	BPTF|MIS18BP1|CENPC|TPR|CASC5|ATRX
cytosolic transport	Gene Ontology	GO:0016482	5	124	6.47	0.00319725	0.055021	EEA1|VPS13A|WASH6P|VPS13C|GCC2
mitotic nuclear division	Gene Ontology	GO:0007067	17	424	6.44	8.28236e-08	1.37532e-05	IGF2|PIBF1|CENPF|CENPE|PHIP|KIF18A|KIF14|NIPBL|TPR|CASC5|MIS18BP1|APC|SMC3|KIF20B|CENPC|ATRX|ASPM
ATP-dependent chromatin remodeling	Gene Ontology	GO:0043044	3	75	6.42	0.0218642	0.204059	MIS18BP1|CENPC|CASC5
maintenance of location in cell	Gene Ontology	GO:0051651	4	101	6.36	0.00867142	0.106686	ASPM|SYNE2|VPS13A|VPS13C
negative regulation of dephosphorylation	Gene Ontology	GO:0035305	3	76	6.34	0.0226017	0.209027	CASC5|ROCK1|ROCK2
centrosome	Gene Ontology	GO:0005813	19	485	6.29	2.10277e-08	7.14678e-06	MPHOSPH9|CEP152|PIBF1|CEP162|CENPF|CEP295|ROCK1|WASH6P|ROCK2|CEP290|ANKRD26|BRCA2|PCM1|APC|CNTRL|CEP135|KIF20B|AKAP9|CEP350
Rho GTPase binding	Gene Ontology	GO:0017048	3	77	6.26	0.0233525	0.214512	DOCK11|ROCK2|ROCK1
negative regulation of chromosome organization	Gene Ontology	GO:2001251	4	103	6.24	0.00925113	0.111795	CENPF|TPR|ATRX|APC
spindle	Gene Ontology	GO:0005819	11	284	6.22	2.06845e-05	0.00156226	RIF1|CEP162|CENPF|CENPE|KIF18A|KIF14|TPR|ASPM|KIF20B|SMC3|CEP350
establishment of cell polarity	Gene Ontology	GO:0030010	4	104	6.18	0.00955021	0.114392	RICTOR|KIF20B|ROCK1|ROCK2
positive regulation of protein polymerization	Gene Ontology	GO:0032273	4	105	6.12	0.00985549	0.115848	RICTOR|FER|WASH6P|CSF3
cell projection assembly	Gene Ontology	GO:0030031	14	368	6.11	2.0011e-06	0.000201518	PIBF1|CEP162|CCDC88A|ROCK1|WASH6P|CEP290|AC012358.8|FER|C5orf42|PCM1|APC|CEP135|DYNC2H1|CTC-432M15.3
microtubule cytoskeleton organization	Gene Ontology	GO:0000226	15	396	6.08	9.22427e-07	0.000100323	CEP152|BRCA2|PCM1|DST|KIF18A|AKAP9|ROCK2|CEP135|PIBF1|FER|GCC2|ASPM|APC|CEP350|TPR
midbody	Gene Ontology	GO:0030496	5	132	6.08	0.0041299	0.0665555	KIF14|CENPF|CENPE|KIF20B|ASPM
spindle assembly	Gene Ontology	GO:0051225	3	80	6.02	0.0256856	0.227489	ASPM|PIBF1|TPR
nuclear envelope organization	Gene Ontology	GO:0006998	3	80	6.02	0.0256856	0.227489	SYNE2|TPR|RANBP2
meiotic nuclear division	Gene Ontology	GO:0007126	6	162	5.95	0.00192619	0.0385096	BRCA2|SGO2|SMC3|KIF18A|ASPM|FANCM
microtubule polymerization or depolymerization	Gene Ontology	GO:0031109	3	81	5.95	0.02649	0.231596	APC|KIF18A|AKAP9
cytokinesis	Gene Ontology	GO:0000910	5	136	5.9	0.00466245	0.0712202	KIF14|APC|BRCA2|KIF20B|ROCK2
nuclear division	Gene Ontology	GO:0000280	20	546	5.88	2.62452e-08	7.92895e-06	IGF2|MIS18BP1|PIBF1|CENPF|SGO2|CENPE|KIF18A|KIF14|NIPBL|BRCA2|TPR|CASC5|PHIP|APC|FANCM|SMC3|KIF20B|CENPC|ATRX|ASPM
ciliary plasm	Gene Ontology	GO:0097014	3	83	5.8	0.028139	0.24035	CENPF|DYNC2H1|CEP162
axoneme	Gene Ontology	GO:0005930	3	83	5.8	0.028139	0.24035	CENPF|DYNC2H1|CEP162
cilium assembly	Gene Ontology	GO:0042384	7	194	5.79	0.000960535	0.0246386	PIBF1|CEP162|PCM1|CEP135|CEP290|DYNC2H1|C5orf42
condensed chromosome	Gene Ontology	GO:0000793	7	197	5.71	0.00104652	0.0254062	CENPF|SGO2|SMC3|CENPC|CASC5|MIS18BP1|CENPE
meiotic cell cycle process	Gene Ontology	GO:1903046	6	170	5.67	0.00242996	0.044946	BRCA2|SGO2|SMC3|KIF18A|ASPM|FANCM
TOR signaling	Gene Ontology	GO:0031929	3	85	5.67	0.0298412	0.248257	CCDC88A|RICTOR|AC012358.8
condensed nuclear chromosome	Gene Ontology	GO:0000794	3	85	5.67	0.0298412	0.248257	MIS18BP1|SMC3|CENPC
cell-substrate junction assembly	Gene Ontology	GO:0007044	3	85	5.67	0.0298412	0.248257	DST|ROCK1|ROCK2
cytoplasmic region	Gene Ontology	GO:0099568	10	287	5.59	0.00011247	0.00536502	APC|DST|RP11-734K23.9|WASH6P|TNFAIP2|UTRN|PCLO|AC159540.1|LINC00342|FER
regulation of microtubule cytoskeleton organization	Gene Ontology	GO:0070507	4	115	5.58	0.0132598	0.145965	APC|KIF18A|TPR|ROCK2
microtubule-based process	Gene Ontology	GO:0007017	20	577	5.57	6.21414e-08	1.27337e-05	CEP152|BRCA2|DYNC2H1|KTN1|PCM1|DST|KIF18A|AKAP9|ROCK2|CEP135|KIF14|PIBF1|FER|GCC2|ASPM|APC|KIF20B|CENPE|CEP350|TPR
lamellipodium	Gene Ontology	GO:0030027	6	173	5.57	0.00264233	0.0478966	AC012358.8|CCDC88A|ROCK1|FER|APC|SYNE2
organelle fission	Gene Ontology	GO:0048285	20	579	5.55	6.55654e-08	1.27337e-05	IGF2|MIS18BP1|PIBF1|CENPF|SGO2|CENPE|KIF18A|KIF14|NIPBL|BRCA2|TPR|CASC5|PHIP|APC|FANCM|SMC3|KIF20B|CENPC|ATRX|ASPM
stem cell population maintenance	Gene Ontology	GO:0019827	5	145	5.54	0.00603584	0.0841612	PCM1|NIPBL|RIF1|SMC3|ASPM
actin cytoskeleton reorganization	Gene Ontology	GO:0031532	3	87	5.54	0.0315966	0.257219	RICTOR|FER|CSF3
cell-cell junction assembly	Gene Ontology	GO:0007043	3	88	5.47	0.0324941	0.259092	APC|ROCK1|ROCK2
maintenance of cell number	Gene Ontology	GO:0098727	5	147	5.46	0.00637578	0.0875543	PCM1|NIPBL|RIF1|SMC3|ASPM
maintenance of protein location in cell	Gene Ontology	GO:0032507	3	89	5.41	0.0334049	0.264034	SYNE2|VPS13A|VPS13C
microtubule organizing center	Gene Ontology	GO:0005815	21	624	5.4	4.76051e-08	1.10266e-05	MPHOSPH9|CEP152|PIBF1|CEP162|CENPF|CEP295|ROCK1|KIF18A|WASH6P|ROCK2|CEP290|ANKRD26|ERCC6L2|BRCA2|PCM1|APC|CNTRL|CEP135|KIF20B|AKAP9|CEP350
cytoskeleton-dependent intracellular transport	Gene Ontology	GO:0030705	4	119	5.4	0.0148063	0.159755	KIF14|PCM1|SYNE2|DYNC2H1
regulation of cell-matrix adhesion	Gene Ontology	GO:0001952	3	90	5.35	0.0343288	0.268218	UTRN|ROCK1|ROCK2
regulation of protein kinase B signaling	Gene Ontology	GO:0051896	4	121	5.31	0.0156204	0.16526	IGF2|C1QTNF1|RICTOR|CSF3
cilium organization	Gene Ontology	GO:0044782	7	213	5.28	0.00161222	0.0345168	PIBF1|CEP162|PCM1|CEP135|CEP290|DYNC2H1|C5orf42
spindle pole	Gene Ontology	GO:0000922	4	122	5.26	0.0160378	0.169018	CENPF|SMC3|KIF20B|ASPM
antigen processing and presentation of exogenous peptide antigen via MHC class II	Gene Ontology	GO:0019886	3	92	5.24	0.0362159	0.278955	DYNC2H1|CENPE|KIF18A
microtubule-based movement	Gene Ontology	GO:0007018	7	215	5.23	0.00169698	0.035493	DYNC2H1|KTN1|PCM1|CENPE|KIF18A|KIF14|KIF20B
regulation of cell division	Gene Ontology	GO:0051302	4	123	5.22	0.0164621	0.172155	KIF14|ASPM|BRCA2|KIF20B
Golgi organization	Gene Ontology	GO:0007030	3	93	5.18	0.0371791	0.28414	DYNC2H1|GOLGB1|GCC2
chromatin assembly	Gene Ontology	GO:0031497	5	156	5.15	0.00807252	0.101578	MIS18BP1|CENPC|TPR|CASC5|ATRX
DNA replication	Gene Ontology	GO:0006260	9	284	5.09	0.000474673	0.0150074	BRCA2|CCDC88A|ESCO1|BOD1L1|REV3L|AC012358.8|ATRX|FANCM|SMC3
maintenance of protein location	Gene Ontology	GO:0045185	3	96	5.02	0.0401467	0.295885	SYNE2|VPS13A|VPS13C
development of primary male sexual characteristics	Gene Ontology	GO:0046546	4	129	4.98	0.0191553	0.189394	ATRX|KIF18A|ASPM|ARID4A
male gonad development	Gene Ontology	GO:0008584	4	129	4.98	0.0191553	0.189394	ATRX|KIF18A|ASPM|ARID4A
antigen processing and presentation of peptide antigen via MHC class II	Gene Ontology	GO:0002495	3	97	4.97	0.0411617	0.295885	DYNC2H1|CENPE|KIF18A
cilium morphogenesis	Gene Ontology	GO:0060271	7	228	4.93	0.00233541	0.0444055	PIBF1|CEP162|PCM1|CEP135|CEP290|DYNC2H1|C5orf42
antigen processing and presentation of peptide or polysaccharide antigen via MHC class II	Gene Ontology	GO:0002504	3	98	4.92	0.0421896	0.295885	DYNC2H1|CENPE|KIF18A
spindle organization	Gene Ontology	GO:0007051	3	98	4.92	0.0421896	0.295885	ASPM|PIBF1|TPR
regulation of glucose transport	Gene Ontology	GO:0010827	3	99	4.87	0.0432303	0.295885	C3|TPR|RANBP2
nucleus organization	Gene Ontology	GO:0006997	4	133	4.83	0.0210932	0.201684	SYNE2|TPR|PYGO2|RANBP2
negative regulation of extrinsic apoptotic signaling pathway	Gene Ontology	GO:2001237	3	100	4.82	0.0442837	0.295885	UNC5B|RB1CC1|PHIP
regulation of cell projection assembly	Gene Ontology	GO:0060491	4	134	4.79	0.0215957	0.204059	APC|FER|WASH6P|CEP135
Golgi vesicle transport	Gene Ontology	GO:0048193	9	303	4.77	0.0007414	0.0195715	DYNC2H1|CENPE|KIF18A|GOLGB1|GCC2|TRIP11|GOLGA4|VPS13A|VPS13C
regulation of actin cytoskeleton organization	Gene Ontology	GO:0032956	8	273	4.71	0.00155646	0.0340968	AC012358.8|CCDC88A|ROCK1|WASH6P|ROCK2|CSF3|FER|RICTOR
microtubule cytoskeleton	Gene Ontology	GO:0015630	31	1061	4.69	9.71767e-10	7.70971e-07	PIBF1|PCM1|AKAP9|KIF14|CEP135|MPHOSPH9|CEP162|ASPM|SMC3|DST|RANBP2|BRCA2|RIF1|CENPF|CENPE|KIF18A|WASH6P|ANKRD26|FER|TPR|DYNC2H1|CEP350|CEP152|CEP295|ROCK1|ROCK2|CEP290|ERCC6L2|APC|CNTRL|KIF20B
positive regulation of cell cycle process	Gene Ontology	GO:0090068	7	240	4.68	0.00307561	0.0536064	IGF2|ROCK2|KIF14|TPR|PHIP|ATRX|KIF20B
regulation of glucose metabolic process	Gene Ontology	GO:0010906	3	103	4.68	0.04752	0.309503	IGF2|C1QTNF1|RANBP2
regulation of microtubule-based process	Gene Ontology	GO:0032886	4	138	4.65	0.0236787	0.215326	APC|KIF18A|TPR|ROCK2
regulation of actin filament polymerization	Gene Ontology	GO:0030833	4	138	4.65	0.0236787	0.215326	RICTOR|FER|WASH6P|CSF3
mitotic cell cycle	Gene Ontology	GO:0000278	27	937	4.63	1.47553e-08	5.73139e-06	PIBF1|PCM1|KIF14|CEP135|ASPM|SMC3|NIPBL|CENPF|KIF18A|RANBP2|IGF2|BRCA2|MIS18BP1|CENPE|PHIP|CENPC|FER|TPR|CASC5|ATRX|NPAT|CEP152|AKAP9|CEP290|APC|CNTRL|KIF20B
mitotic cell cycle process	Gene Ontology	GO:1903047	25	867	4.63	4.86648e-08	1.10266e-05	PIBF1|PCM1|KIF14|CEP135|ASPM|SMC3|NIPBL|CENPF|KIF18A|RANBP2|IGF2|MIS18BP1|CENPE|PHIP|CENPC|TPR|CASC5|ATRX|NPAT|CEP152|AKAP9|CEP290|APC|CNTRL|KIF20B
meiotic cell cycle	Gene Ontology	GO:0051321	6	208	4.63	0.0062668	0.0864946	BRCA2|SGO2|SMC3|KIF18A|ASPM|FANCM
nucleosome assembly	Gene Ontology	GO:0006334	4	139	4.62	0.0242178	0.21804	MIS18BP1|CENPC|CASC5|ATRX
multicellular organism growth	Gene Ontology	GO:0035264	4	139	4.62	0.0242178	0.21804	SLC12A5|ATRX|NIPBL|BRCA2
cellular component assembly involved in morphogenesis	Gene Ontology	GO:0010927	8	280	4.59	0.00181415	0.0371405	PIBF1|CEP162|PCM1|CEP135|CASC5|CEP290|DYNC2H1|C5orf42
positive regulation of cytoskeleton organization	Gene Ontology	GO:0051495	5	176	4.56	0.0129124	0.142719	RICTOR|FER|WASH6P|ROCK2|CSF3
Ras GTPase binding	Gene Ontology	GO:0017016	7	252	4.46	0.00398286	0.0648466	DMXL2|RP3-368A4.5|ROCK1|ROCK2|DOCK11|CTC-432M15.3|RANBP2
regulation of cytoskeleton organization	Gene Ontology	GO:0051493	11	397	4.45	0.000356248	0.0118127	AC012358.8|CCDC88A|ROCK1|KIF18A|WASH6P|ROCK2|CSF3|FER|TPR|APC|RICTOR
protein-DNA complex assembly	Gene Ontology	GO:0065004	6	217	4.44	0.00760254	0.0984347	CENPF|CENPE|CENPC|CASC5|MIS18BP1|ATRX
chromatin assembly or disassembly	Gene Ontology	GO:0006333	5	181	4.44	0.0143731	0.155699	MIS18BP1|CENPC|TPR|CASC5|ATRX
organelle assembly	Gene Ontology	GO:0070925	16	581	4.42	1.99548e-05	0.0015502	ASPM|CEP152|PIBF1|CEP162|CENPF|CEP295|CENPC|CEP135|TPR|CASC5|PCM1|RB1CC1|CEP290|DYNC2H1|CENPE|C5orf42
cell division	Gene Ontology	GO:0051301	15	546	4.41	3.66618e-05	0.00255598	MIS18BP1|BRCA2|SGO2|CENPE|CENPC|ROCK2|KIF14|TPR|CASC5|CENPF|APC|CNTRL|SMC3|KIF20B|ASPM
GTPase binding	Gene Ontology	GO:0051020	8	292	4.4	0.00233308	0.0444055	DMXL2|RP3-368A4.5|ROCK1|ROCK2|GOLGA4|DOCK11|CTC-432M15.3|RANBP2
limb morphogenesis	Gene Ontology	GO:0035108	4	146	4.4	0.0281985	0.24035	ATRX|NIPBL|DYNC2H1|C5orf42
protein kinase B signaling	Gene Ontology	GO:0043491	4	146	4.4	0.0281985	0.24035	IGF2|C1QTNF1|RICTOR|CSF3
appendage morphogenesis	Gene Ontology	GO:0035107	4	146	4.4	0.0281985	0.24035	ATRX|NIPBL|DYNC2H1|C5orf42
mitotic cell cycle phase transition	Gene Ontology	GO:0044772	12	447	4.31	0.00025928	0.0095268	CEP152|CENPF|CENPE|AKAP9|CEP135|KIF14|TPR|PCM1|APC|CNTRL|CEP290|NPAT
helicase activity	Gene Ontology	GO:0004386	4	149	4.31	0.0300165	0.248257	CHD9|ATRX|FANCM|ERCC6L2
protein C-terminus binding	Gene Ontology	GO:0008022	5	189	4.25	0.0169335	0.175065	CENPF|DST|NIPBL|NPAT|CEP135
male sex differentiation	Gene Ontology	GO:0046661	4	151	4.25	0.031266	0.255292	ATRX|KIF18A|ASPM|ARID4A
actin filament polymerization	Gene Ontology	GO:0030041	4	152	4.23	0.0319021	0.257836	RICTOR|FER|WASH6P|CSF3
regulation of chromosome organization	Gene Ontology	GO:0033044	7	269	4.18	0.00559793	0.0808078	PYGO2|CENPF|CENPE|NIPBL|TPR|ATRX|APC
regulation of actin polymerization or depolymerization	Gene Ontology	GO:0008064	4	154	4.17	0.0331968	0.263155	RICTOR|FER|WASH6P|CSF3
regulation of actin filament-based process	Gene Ontology	GO:0032970	8	309	4.16	0.00325949	0.0557393	AC012358.8|CCDC88A|ROCK1|WASH6P|ROCK2|CSF3|FER|RICTOR
small GTPase binding	Gene Ontology	GO:0031267	7	270	4.16	0.00570618	0.0808078	DMXL2|RP3-368A4.5|ROCK1|ROCK2|DOCK11|CTC-432M15.3|RANBP2
DNA packaging	Gene Ontology	GO:0006323	5	193	4.16	0.01832	0.184489	MIS18BP1|CENPC|TPR|CASC5|ATRX
actin binding	Gene Ontology	GO:0003779	10	388	4.14	0.00110291	0.0263054	AC012358.8|CCDC88A|DST|RP11-734K23.9|KIF18A|WASH6P|UTRN|LINC00342|AC159540.1|SYNE2
regulation of actin filament length	Gene Ontology	GO:0030832	4	155	4.14	0.0338556	0.26535	RICTOR|FER|WASH6P|CSF3
cell cycle phase transition	Gene Ontology	GO:0044770	12	473	4.07	0.000423452	0.0137067	CEP152|CENPF|CENPE|AKAP9|CEP135|KIF14|TPR|PCM1|APC|CNTRL|CEP290|NPAT
nuclear membrane	Gene Ontology	GO:0031965	7	280	4.01	0.00687645	0.0921038	DTX2|PCM1|TPR|APC|SYNE2|RB1CC1|RANBP2
protein-DNA complex subunit organization	Gene Ontology	GO:0071824	6	243	3.96	0.0125993	0.140399	CENPF|CENPE|CENPC|CASC5|MIS18BP1|ATRX
positive regulation of cell cycle	Gene Ontology	GO:0045787	8	325	3.95	0.00437071	0.0675225	IGF2|BRCA2|ROCK2|KIF14|TPR|PHIP|ATRX|KIF20B
nucleosome organization	Gene Ontology	GO:0034728	4	165	3.89	0.0408598	0.295885	MIS18BP1|CENPC|CASC5|ATRX
positive regulation of peptidyl-tyrosine phosphorylation	Gene Ontology	GO:0050731	4	165	3.89	0.0408598	0.295885	IGF2|PIBF1|RICTOR|CSF3
organelle localization	Gene Ontology	GO:0051640	11	457	3.86	0.00109021	0.0262326	PIBF1|CENPF|CENPE|KIF18A|KIF14|BRCA2|PCLO|PCM1|FER|SYNE2|ASPM
cell cycle process	Gene Ontology	GO:0022402	31	1299	3.83	8.35574e-08	1.37532e-05	CENPC|PIBF1|PCM1|KIF14|CEP135|ASPM|ESCO1|NIPBL|CENPF|FANCM|DST|RANBP2|IGF2|BRCA2|MIS18BP1|CENPE|PHIP|KIF18A|TPR|CASC5|ATRX|NPAT|CEP152|SGO2|AKAP9|ROCK2|CEP290|APC|CNTRL|KIF20B|SMC3
appendage development	Gene Ontology	GO:0048736	4	168	3.82	0.0431092	0.295885	ATRX|NIPBL|DYNC2H1|C5orf42
limb development	Gene Ontology	GO:0060173	4	168	3.82	0.0431092	0.295885	ATRX|NIPBL|DYNC2H1|C5orf42
regulation of protein polymerization	Gene Ontology	GO:0032271	4	168	3.82	0.0431092	0.295885	RICTOR|FER|WASH6P|CSF3
negative regulation of neuron death	Gene Ontology	GO:1901215	4	172	3.73	0.0462145	0.302061	KIF14|UNC5B|ROCK1|CSF3
cytoskeletal part	Gene Ontology	GO:0044430	34	1468	3.72	4.08769e-08	1.10266e-05	PIBF1|PCM1|AKAP9|KIF14|CEP135|MPHOSPH9|CEP162|ASPM|SMC3|LINC00342|AC159540.1|CENPE|RANBP2|BRCA2|RIF1|CENPF|DST|RP11-734K23.9|KIF18A|WASH6P|ANKRD26|TPR|DYNC2H1|CEP350|CEP152|CEP295|ROCK1|ROCK2|CEP290|ERCC6L2|UTRN|APC|CNTRL|KIF20B
cytoskeleton organization	Gene Ontology	GO:0007010	24	1036	3.72	3.66232e-06	0.000343374	PIBF1|PCM1|AKAP9|CSF3|RICTOR|CCDC88A|PCLO|GCC2|PHIP|BRCA2|DST|KIF18A|WASH6P|FER|TPR|SYNE2|CEP350|CEP152|AC012358.8|ROCK1|ROCK2|CEP135|ASPM|APC
extrinsic component of membrane	Gene Ontology	GO:0019898	6	259	3.72	0.0166211	0.173152	EEA1|FER|TPR|APC|VPS13A|VPS13C
single-organism organelle organization	Gene Ontology	GO:1902589	39	1702	3.68	5.79187e-09	3.14962e-06	CENPC|PIBF1|PCM1|AKAP9|KIF14|CSF3|RICTOR|CEP162|EEA1|CCDC88A|ESCO1|NIPBL|CEP135|GCC2|CENPE|C5orf42|RANBP2|BRCA2|CENPF|DST|KIF18A|WASH6P|FER|TPR|CASC5|ATRX|SYNE2|DYNC2H1|CEP350|CEP152|AC012358.8|SGO2|ROCK1|ROCK2|CEP290|VPS13C|ASPM|APC|SMC3
cell leading edge	Gene Ontology	GO:0031252	8	350	3.67	0.00666287	0.0896849	AC012358.8|CCDC88A|DST|KIF18A|ROCK1|FER|APC|SYNE2
microtubule	Gene Ontology	GO:0005874	9	396	3.65	0.00429136	0.0666755	CEP162|DYNC2H1|DST|KIF18A|KIF14|ASPM|APC|KIF20B|CENPE
gonad development	Gene Ontology	GO:0008406	5	220	3.65	0.0296428	0.248257	ATRX|BRCA2|KIF18A|ASPM|ARID4A
actin polymerization or depolymerization	Gene Ontology	GO:0008154	4	176	3.65	0.049441	0.314258	RICTOR|FER|WASH6P|CSF3
establishment of organelle localization	Gene Ontology	GO:0051656	9	398	3.63	0.00442883	0.0680338	PIBF1|CENPF|CENPE|KIF18A|KIF14|BRCA2|PCLO|FER|SYNE2
negative regulation of cell cycle process	Gene Ontology	GO:0010948	5	221	3.63	0.0301305	0.248257	CENPF|SMC3|TPR|ATRX|APC
protein polymerization	Gene Ontology	GO:0051258	5	222	3.62	0.0306231	0.251019	RICTOR|FER|WASH6P|AKAP9|CSF3
development of primary sexual characteristics	Gene Ontology	GO:0045137	5	225	3.57	0.0321312	0.257836	ATRX|BRCA2|KIF18A|ASPM|ARID4A
cytoskeletal protein binding	Gene Ontology	GO:0008092	18	817	3.54	0.000103833	0.00504147	BRCA2|KTN1|AC012358.8|CCDC88A|DST|RP11-734K23.9|KIF18A|WASH6P|KIF14|UTRN|LINC00342|TPR|AC159540.1|APC|SYNE2|KIF20B|CENPE|CEP350
chromosomal part	Gene Ontology	GO:0044427	17	779	3.5	0.000177293	0.00741538	CENPC|MIS18BP1|BRCA2|RIF1|SGO2|ESCO1|KIF18A|NIPBL|MBD6|FER|TPR|CASC5|CENPF|APC|SMC3|CENPE|ATRX
sex differentiation	Gene Ontology	GO:0007548	6	275	3.5	0.021449	0.203916	BRCA2|ASPM|KIF18A|NIPBL|ARID4A|ATRX
regulation of mitotic cell cycle	Gene Ontology	GO:0007346	10	460	3.49	0.00365035	0.0605251	IGF2|BRCA2|CENPF|CENPE|KIF14|TPR|PHIP|APC|KIF20B|ATRX
nuclear envelope	Gene Ontology	GO:0005635	9	415	3.48	0.0057404	0.0808713	DTX2|CENPF|DST|TPR|PCM1|APC|SYNE2|RB1CC1|RANBP2
cell cycle	Gene Ontology	GO:0007049	36	1665	3.47	8.59889e-08	1.37532e-05	CENPC|PIBF1|PCM1|CASP8AP2|KIF14|RB1CC1|CEP135|ASPM|ESCO1|NPAT|NIPBL|CENPF|FANCM|DST|RANBP2|IGF2|BRCA2|RIF1|MIS18BP1|CENPE|PHIP|KIF18A|FER|TPR|CASC5|ATRX|CNTRL|CEP152|SGO2|AKAP9|ROCK2|CEP290|APC|CAMK2N1|KIF20B|SMC3
regulation of cell cycle process	Gene Ontology	GO:0010564	12	557	3.46	0.00165419	0.0351386	IGF2|BRCA2|CENPF|CENPE|ROCK2|KIF14|TPR|PHIP|APC|KIF20B|SMC3|ATRX
positive regulation of cellular component biogenesis	Gene Ontology	GO:0044089	9	420	3.44	0.00617803	0.0857045	CEP295|ROCK1|WASH6P|CEP135|FER|TPR|APC|RICTOR|CSF3
endomembrane system organization	Gene Ontology	GO:0010256	11	526	3.36	0.00314983	0.0545502	ROCK1|ROCK2|GOLGB1|GCC2|CASC5|GOLGA4|SYNE2|RANBP2|DYNC2H1|CTC-432M15.3|TPR
positive regulation of organelle organization	Gene Ontology	GO:0010638	12	575	3.35	0.00213394	0.0414442	IGF2|CEP295|WASH6P|ROCK2|CEP135|NIPBL|FER|TPR|PHIP|ATRX|RICTOR|CSF3
chromosome	Gene Ontology	GO:0005694	18	881	3.28	0.000253202	0.0094309	CENPC|MIS18BP1|BRCA2|RIF1|SGO2|ESCO1|KIF18A|BOD1L1|NIPBL|MBD6|FER|TPR|CASC5|CENPF|APC|SMC3|CENPE|ATRX
endosomal transport	Gene Ontology	GO:0016197	5	245	3.28	0.0433616	0.295885	EEA1|VPS13A|WASH6P|VPS13C|GCC2
chromosome organization	Gene Ontology	GO:0051276	23	1130	3.27	4.09427e-05	0.00258891	BPTF|PIBF1|KIF14|ARID4A|CHD9|ESCO1|NIPBL|CENPF|KIF18A|RANBP2|BRCA2|PYGO2|MIS18BP1|CENPE|JMJD1C|CENPC|TPR|CASC5|ATRX|USP34|SGO2|APC|SMC3
protein kinase binding	Gene Ontology	GO:0019901	11	542	3.26	0.00391711	0.0641604	SLC12A5|CEP152|AC012358.8|CCDC88A|KIF14|UTRN|TPR|APC|CAMK2N1|RICTOR|RB1CC1
regulation of organelle organization	Gene Ontology	GO:0033043	22	1086	3.25	6.34306e-05	0.00366953	CSF3|RICTOR|CCDC88A|NIPBL|PHIP|VPS13C|IGF2|PYGO2|CENPF|CENPE|KIF18A|WASH6P|FER|TPR|ATRX|AC012358.8|CEP295|ROCK1|ROCK2|CEP135|APC|KIF20B
regulation of DNA metabolic process	Gene Ontology	GO:0051052	7	346	3.25	0.0194616	0.191725	BRCA2|RIF1|CCDC88A|ESCO1|AC012358.8|ATRX|SMC3
protein complex binding	Gene Ontology	GO:0032403	15	754	3.19	0.00102609	0.0251346	IGF2|RP11-734K23.9|CENPE|DST|C1QTNF1|NIPBL|UTRN|LINC00342|TPR|SACS|PHIP|AC159540.1|SYNE2|SMC3|CTD-2369P2.8
cytoskeleton	Gene Ontology	GO:0005856	39	1983	3.16	2.68376e-07	3.53537e-05	PIBF1|PCM1|AKAP9|KIF14|CEP135|MPHOSPH9|CEP162|ASPM|SMC3|UACA|PCLO|LINC00342|CENPE|RANBP2|BRCA2|RIF1|CENPF|DST|RP11-734K23.9|KIF18A|WASH6P|ANKRD26|FER|TPR|AC159540.1|TRIP11|SYNE2|DYNC2H1|CEP350|CEP152|CEP295|ROCK1|ROCK2|CEP290|ERCC6L2|UTRN|APC|CNTRL|KIF20B
positive regulation of intracellular protein transport	Gene Ontology	GO:0090316	5	254	3.16	0.0490928	0.314258	PCM1|CEP290|KIF20B|TPR|CSF3
ciliary part	Gene Ontology	GO:0044441	6	309	3.12	0.0346523	0.269199	CEP162|PCM1|CEP290|CENPF|DYNC2H1|C5orf42
actin filament organization	Gene Ontology	GO:0007015	6	312	3.09	0.036021	0.278242	ROCK1|ROCK2|WASH6P|FER|RICTOR|CSF3
ATPase activity	Gene Ontology	GO:0016887	8	417	3.08	0.0172199	0.176018	BPTF|DYNC2H1|CENPE|KIF18A|KIF14|ERCC6L2|ATRX|KIF20B
protein localization to organelle	Gene Ontology	GO:0033365	16	870	2.95	0.00156361	0.0340968	BRCA2|VPS13C|KIF20B|ATRX|CSF3|PIBF1|GOLGA4|GCC2|CASC5|PCM1|TRIP11|SYNE2|RANBP2|VPS13A|C5orf42|TPR
kinase binding	Gene Ontology	GO:0019900	11	609	2.9	0.00887976	0.108757	SLC12A5|CEP152|AC012358.8|CCDC88A|KIF14|UTRN|TPR|APC|CAMK2N1|RICTOR|RB1CC1
chromatin binding	Gene Ontology	GO:0003682	8	444	2.89	0.0237707	0.215442	PYGO2|CENPF|SMC3|NIPBL|MBD6|TPR|ATRX|FANCM
regulation of cellular component size	Gene Ontology	GO:0032535	6	335	2.88	0.0476647	0.309503	WASH6P|CSF3|GOLGA4|FER|RB1CC1|RICTOR
brain development	Gene Ontology	GO:0007420	12	677	2.85	0.00742885	0.0966461	BPTF|BRCA2|PYGO2|CENPF|CEP290|KIF14|NIPBL|PCM1|ATRX|DYNC2H1|ASPM|C5orf42
chromatin organization	Gene Ontology	GO:0006325	13	734	2.84	0.00551917	0.0808078	BPTF|BRCA2|PYGO2|CHD9|MIS18BP1|CENPC|NIPBL|ARID4A|TPR|CASC5|JMJD1C|ATRX|USP34
macromolecular complex binding	Gene Ontology	GO:0044877	21	1232	2.74	0.000833047	0.0217794	IGF2|FANCM|RP11-734K23.9|CENPE|PYGO2|CENPF|DST|C1QTNF1|AC159540.1|MBD6|NIPBL|UTRN|LINC00342|TPR|SACS|PHIP|ATRX|SYNE2|RICTOR|SMC3|CTD-2369P2.8
head development	Gene Ontology	GO:0060322	12	716	2.69	0.0111133	0.126432	BPTF|BRCA2|PYGO2|CENPF|CEP290|KIF14|NIPBL|PCM1|ATRX|DYNC2H1|ASPM|C5orf42
reproductive structure development	Gene Ontology	GO:0048608	7	419	2.68	0.0461854	0.302061	BPTF|BRCA2|ASPM|KIF18A|NIPBL|ARID4A|ATRX
reproductive system development	Gene Ontology	GO:0061458	7	424	2.65	0.0485941	0.312358	BPTF|BRCA2|ASPM|KIF18A|NIPBL|ARID4A|ATRX
regulation of cellular component biogenesis	Gene Ontology	GO:0044087	12	739	2.61	0.0138659	0.152021	CEP135|CEP295|ROCK1|WASH6P|ROCK2|CSF3|KIF14|FER|TPR|SACS|APC|RICTOR
regulation of cell cycle	Gene Ontology	GO:0051726	15	945	2.55	0.00787058	0.100944	IGF2|BRCA2|CENPF|DST|ROCK2|KIF14|TPR|PHIP|APC|CAMK2N1|SMC3|KIF20B|CENPE|ATRX|ASPM
DNA repair	Gene Ontology	GO:0006281	8	503	2.55	0.0437555	0.295885	BRCA2|RIF1|SMC3|BOD1L1|ERCC6L2|REV3L|ATRX|FANCM
cell projection organization	Gene Ontology	GO:0030030	19	1217	2.51	0.00365065	0.0605251	CEP152|PIBF1|DYNC2H1|CEP162|UNC5B|CCDC88A|ROCK1|WASH6P|CEP290|SLC12A5|AC012358.8|GOLGA4|C5orf42|APC|FER|PCM1|CEP135|KIF20B|CTC-432M15.3
negative regulation of cellular component organization	Gene Ontology	GO:0051129	9	589	2.45	0.0416304	0.295885	CENPF|ROCK1|ROCK2|KIF14|TPR|SACS|ATRX|APC|VPS13C
organelle organization	Gene Ontology	GO:0006996	54	3604	2.41	6.09368e-06	0.00055229	BPTF|PIBF1|PCM1|AKAP9|KIF14|KIF20B|ARID4A|RB1CC1|CSF3|RICTOR|CEP162|CHD9|CCDC88A|ESCO1|NIPBL|PCLO|GCC2|PHIP|FANCM|CENPE|C5orf42|RANBP2|IGF2|BRCA2|PYGO2|CENPF|DST|JMJD1C|KIF18A|WASH6P|FER|TPR|CASC5|ATRX|SYNE2|USP34|CEP350|MIS18BP1|AC012358.8|DYNC2H1|CENPC|SGO2|CEP295|ROCK1|ROCK2|CEP290|EEA1|GOLGB1|VPS13C|ASPM|APC|SMC3|CEP135|CEP152
nucleoside-triphosphatase activity	Gene Ontology	GO:0017111	11	736	2.4	0.0300447	0.248257	BPTF|CHD9|DYNC2H1|CENPE|KIF18A|KIF14|ERCC6L2|ATRX|FANCM|KIF20B|SMC3
cellular protein localization	Gene Ontology	GO:0034613	23	1542	2.39	0.00261342	0.0476905	PIBF1|PCM1|TRIP11|CSF3|CTC-432M15.3|NIPBL|GOLGA4|GCC2|VPS13A|VPS13C|RANBP2|BRCA2|TPR|CASC5|ATRX|SYNE2|DYNC2H1|ROCK1|ROCK2|CEP290|C5orf42|KIF20B|TNFAIP2
cellular macromolecule localization	Gene Ontology	GO:0070727	23	1550	2.38	0.00277946	0.0497194	PIBF1|PCM1|TRIP11|CSF3|CTC-432M15.3|NIPBL|GOLGA4|GCC2|VPS13A|VPS13C|RANBP2|BRCA2|TPR|CASC5|ATRX|SYNE2|DYNC2H1|ROCK1|ROCK2|CEP290|C5orf42|KIF20B|TNFAIP2
positive regulation of protein phosphorylation	Gene Ontology	GO:0001934	13	883	2.36	0.0217788	0.204059	IGF2|PIBF1|CCDC88A|CENPE|C1QTNF1|AKAP9|ROCK2|CSF3|KIF14|AC012358.8|C3|RB1CC1|RICTOR
cellular component assembly	Gene Ontology	GO:0022607	35	2458	2.29	0.000567546	0.0162438	PIBF1|PCM1|AKAP9|KIF14|SACS|RB1CC1|CSF3|CTC-432M15.3|RICTOR|CEP162|CCDC88A|PCLO|MIS18BP1|CENPE|C5orf42|PYGO2|CENPF|DST|CENPC|WASH6P|FER|TPR|CASC5|ATRX|DYNC2H1|CEP152|AC012358.8|CEP295|C1QTNF1|ROCK1|ROCK2|CEP290|ASPM|APC|CEP135
cellular localization	Gene Ontology	GO:0051641	34	2394	2.28	0.000702423	0.0187244	PIBF1|PCM1|KIF14|ATRX|CSF3|CTC-432M15.3|EEA1|ASPM|NIPBL|GOLGA4|GCC2|PCLO|VPS13A|C5orf42|RANBP2|NEMF|BRCA2|CENPF|CENPE|KIF18A|WASH6P|FER|TPR|CASC5|TRIP11|SYNE2|DYNC2H1|ROCK1|ROCK2|CEP290|GOLGB1|VPS13C|KIF20B|TNFAIP2
cellular response to DNA damage stimulus	Gene Ontology	GO:0006974	11	775	2.28	0.0407936	0.295885	BRCA2|RIF1|ATAD5|SMC3|NIPBL|BOD1L1|ERCC6L2|REV3L|ATRX|APC|FANCM
pyrophosphatase activity	Gene Ontology	GO:0016462	11	776	2.28	0.0411	0.295885	BPTF|CHD9|DYNC2H1|CENPE|KIF18A|KIF14|ERCC6L2|ATRX|FANCM|KIF20B|SMC3
hydrolase activity, acting on acid anhydrides, in phosphorus-containing anhydrides	Gene Ontology	GO:0016818	11	778	2.27	0.0417176	0.295885	BPTF|CHD9|DYNC2H1|CENPE|KIF18A|KIF14|ERCC6L2|ATRX|FANCM|KIF20B|SMC3
positive regulation of phosphorylation	Gene Ontology	GO:0042327	13	925	2.26	0.0299072	0.248257	IGF2|PIBF1|CCDC88A|CENPE|C1QTNF1|AKAP9|ROCK2|CSF3|KIF14|AC012358.8|C3|RB1CC1|RICTOR
hydrolase activity, acting on acid anhydrides	Gene Ontology	GO:0016817	11	780	2.26	0.0423416	0.295885	BPTF|CHD9|DYNC2H1|CENPE|KIF18A|KIF14|ERCC6L2|ATRX|FANCM|KIF20B|SMC3
positive regulation of cellular component organization	Gene Ontology	GO:0051130	16	1150	2.23	0.0189654	0.189394	IGF2|APC|CEP135|CEP295|ROCK1|WASH6P|ROCK2|CSF3|NIPBL|GOLGA4|TPR|PHIP|C3|FER|RICTOR|ATRX
enzyme binding	Gene Ontology	GO:0019899	24	1743	2.21	0.00559256	0.0808078	KIF14|RB1CC1|RICTOR|DOCK11|CTC-432M15.3|RP3-368A4.5|CCDC88A|SLC12A5|NIPBL|GOLGA4|RANBP2|BRCA2|WASH6P|FER|TPR|DMXL2|CEP152|AC012358.8|ROCK1|ROCK2|CSF3|UTRN|APC|CAMK2N1
central nervous system development	Gene Ontology	GO:0007417	12	897	2.15	0.0484993	0.312358	BPTF|BRCA2|PYGO2|CENPF|CEP290|KIF14|NIPBL|PCM1|ATRX|DYNC2H1|ASPM|C5orf42
regulation of protein phosphorylation	Gene Ontology	GO:0001932	17	1281	2.13	0.0236451	0.215326	IGF2|PIBF1|CCDC88A|CENPE|C1QTNF1|AKAP9|ROCK2|CSF3|KIF14|AC012358.8|FER|PHIP|C3|APC|CAMK2N1|RICTOR|RB1CC1
regulation of phosphorylation	Gene Ontology	GO:0042325	18	1371	2.11	0.0223162	0.207091	IGF2|PIBF1|CCDC88A|CENPE|C1QTNF1|AKAP9|ROCK2|CSF3|KIF14|AC012358.8|FER|PHIP|C3|APC|CAMK2N1|RICTOR|RB1CC1|RANBP2
intracellular non-membrane-bounded organelle	Gene Ontology	GO:0043232	50	3816	2.1	0.000305992	0.0105315	CENPC|PIBF1|PCM1|AKAP9|KIF14|KIF20B|ATRX|CEP290|MPHOSPH9|CEP162|ASPM|ESCO1|UACA|NIPBL|MBD6|PCLO|MIS18BP1|LINC00342|CENPE|RANBP2|BRCA2|RIF1|CENPF|DST|RP11-734K23.9|KIF18A|WASH6P|ANKRD26|REV3L|FER|TPR|CASC5|AC159540.1|TRIP11|SYNE2|DYNC2H1|CNTRL|CEP350|CEP152|SGO2|CEP295|ROCK1|ROCK2|BOD1L1|ERCC6L2|UTRN|APC|CAMK2N1|CEP135|SMC3
non-membrane-bounded organelle	Gene Ontology	GO:0043228	50	3816	2.1	0.000305992	0.0105315	CENPC|PIBF1|PCM1|AKAP9|KIF14|KIF20B|ATRX|CEP290|MPHOSPH9|CEP162|ASPM|ESCO1|UACA|NIPBL|MBD6|PCLO|MIS18BP1|LINC00342|CENPE|RANBP2|BRCA2|RIF1|CENPF|DST|RP11-734K23.9|KIF18A|WASH6P|ANKRD26|REV3L|FER|TPR|CASC5|AC159540.1|TRIP11|SYNE2|DYNC2H1|CNTRL|CEP350|CEP152|SGO2|CEP295|ROCK1|ROCK2|BOD1L1|ERCC6L2|UTRN|APC|CAMK2N1|CEP135|SMC3
single-organism cellular localization	Gene Ontology	GO:1902580	14	1077	2.09	0.0428376	0.295885	PCM1|CENPE|ROCK1|ROCK2|CSF3|PCLO|TPR|ASPM|FER|GOLGA4|SYNE2|DYNC2H1|CTC-432M15.3|RANBP2
nucleoplasm	Gene Ontology	GO:0005654	38	2949	2.07	0.00195168	0.0387344	BPTF|DTX2|CASP8AP2|ARID4A|ANKRD12|MAML2|CENPF|CEP162|CHD9|ESCO1|NIPBL|MBD6|GOLGA4|BDP1|FANCM|BRCA2|RIF1|PYGO2|MIS18BP1|JMJD1C|CENPC|REV3L|TPR|CASC5|ATRX|SYNE2|USP34|NPAT|CEP350|NFAT5|CEP152|ZNF638|SGO2|BOD1L1|UTRN|APC|KIF20B|SMC3
establishment of localization in cell	Gene Ontology	GO:0051649	25	1935	2.07	0.00998138	0.115848	PIBF1|PCM1|KIF14|CEP290|EEA1|PCLO|GCC2|GOLGA4|VPS13A|VPS13C|RANBP2|NEMF|BRCA2|CENPF|CENPE|KIF18A|WASH6P|FER|TPR|TRIP11|SYNE2|DYNC2H1|CSF3|GOLGB1|KIF20B
cellular component biogenesis	Gene Ontology	GO:0044085	35	2724	2.06	0.00297624	0.0528915	PIBF1|PCM1|AKAP9|KIF14|SACS|RB1CC1|CSF3|CTC-432M15.3|RICTOR|CEP162|CCDC88A|PCLO|MIS18BP1|CENPE|C5orf42|PYGO2|CENPF|DST|CENPC|WASH6P|FER|TPR|CASC5|ATRX|DYNC2H1|CEP152|AC012358.8|CEP295|C1QTNF1|ROCK1|ROCK2|CEP290|ASPM|APC|CEP135
protein localization	Gene Ontology	GO:0008104	30	2383	2.02	0.00729548	0.0953674	PIBF1|PCM1|KIF14|ATRX|CSF3|CTC-432M15.3|RP3-368A4.5|NIPBL|PCLO|GCC2|GOLGA4|VPS13A|C5orf42|VPS13B|BRCA2|CENPF|KIF18A|WASH6P|TPR|CASC5|TRIP11|SYNE2|DYNC2H1|ROCK1|ROCK2|CEP290|VPS13C|RANBP2|KIF20B|TNFAIP2
regulation of phosphate metabolic process	Gene Ontology	GO:0019220	20	1595	2.01	0.0254457	0.227489	IGF2|PIBF1|CCDC88A|CENPE|C1QTNF1|ROCK1|ROCK2|CSF3|KIF14|AC012358.8|FER|CASC5|PHIP|C3|APC|CAMK2N1|RICTOR|RB1CC1|AKAP9|RANBP2
regulation of phosphorus metabolic process	Gene Ontology	GO:0051174	20	1596	2.01	0.0255871	0.227489	IGF2|PIBF1|CCDC88A|CENPE|C1QTNF1|ROCK1|ROCK2|CSF3|KIF14|AC012358.8|FER|CASC5|PHIP|C3|APC|CAMK2N1|RICTOR|RB1CC1|AKAP9|RANBP2
cell projection	Gene Ontology	GO:0042995	22	1772	1.99	0.0219144	0.204059	BPTF|PCM1|SACS|CEP162|EEA1|CCDC88A|SLC12A5|C5orf42|CENPF|DST|KIF18A|WASH6P|FER|SYNE2|DYNC2H1|AC012358.8|ROCK1|CEP290|UTRN|APC|CAMK2N1|KIF20B
vesicle-mediated transport	Gene Ontology	GO:0016192	17	1382	1.98	0.0427323	0.295885	IGF2|RP3-368A4.5|EEA1|DYNC2H1|CENPE|KIF18A|WASH6P|GOLGA4|PCLO|GCC2|TRIP11|C3|FER|TNFAIP2|VPS13A|GOLGB1|VPS13C
intracellular transport	Gene Ontology	GO:0046907	19	1549	1.97	0.0345982	0.269199	RANBP2|NEMF|PCM1|DYNC2H1|EEA1|KIF20B|WASH6P|CSF3|KIF14|GOLGA4|GCC2|TRIP11|FER|SYNE2|CEP290|VPS13A|GOLGB1|VPS13C|TPR
regulation of protein modification process	Gene Ontology	GO:0031399	20	1641	1.96	0.032589	0.259092	IGF2|PIBF1|PYGO2|CCDC88A|CENPE|C1QTNF1|ROCK1|ROCK2|CSF3|KIF14|NIPBL|AC012358.8|FER|PHIP|C3|APC|CAMK2N1|RICTOR|RB1CC1|AKAP9
regulation of cellular component organization	Gene Ontology	GO:0051128	27	2218	1.95	0.0153371	0.163536	KIF14|SACS|CSF3|RICTOR|CCDC88A|NIPBL|GOLGA4|PHIP|C3|VPS13C|IGF2|PYGO2|CENPF|CENPE|KIF18A|WASH6P|FER|TPR|ATRX|KIAA1109|AC012358.8|CEP295|ROCK1|ROCK2|CEP135|APC|KIF20B
macromolecule localization	Gene Ontology	GO:0033036	32	2734	1.88	0.0148835	0.159954	PIBF1|PCM1|KIF14|ATRX|CSF3|CTC-432M15.3|RP3-368A4.5|NIPBL|PCLO|GCC2|C3|GOLGA4|VPS13A|C5orf42|VPS13B|BRCA2|CENPF|KIF18A|WASH6P|TPR|CASC5|TRIP11|SYNE2|DYNC2H1|C1QTNF1|ROCK1|ROCK2|CEP290|VPS13C|RANBP2|KIF20B|TNFAIP2
cytosol	Gene Ontology	GO:0005829	38	3407	1.79	0.0170342	0.175218	CENPC|PCM1|AKAP9|KIF14|RB1CC1|RICTOR|DOCK11|CTC-432M15.3|CEP162|EEA1|CCDC88A|SMC3|GOLGA4|GCC2|PCLO|VPS13A|CENPE|VPS13C|RANBP2|CENPF|DST|KIF18A|WASH6P|FER|CASC5|USP34|CEP152|AC012358.8|DYNC2H1|SGO2|LINC01355|ROCK1|ROCK2|CEP290|RP11-1391J7.1|APC|CNTRL|CEP135
nuclear part	Gene Ontology	GO:0044428	43	3872	1.78	0.0126543	0.140437	BPTF|DTX2|PCM1|CASP8AP2|ARID4A|RB1CC1|ANKRD12|MAML2|CEP162|CHD9|ESCO1|NIPBL|MBD6|GOLGA4|BDP1|FANCM|RANBP2|BRCA2|RIF1|PYGO2|CENPF|DST|JMJD1C|CENPC|CEP152|REV3L|FER|TPR|CASC5|ATRX|SYNE2|USP34|NPAT|CEP350|NFAT5|MIS18BP1|ZNF638|SGO2|BOD1L1|UTRN|APC|KIF20B|SMC3
nuclear lumen	Gene Ontology	GO:0031981	39	3510	1.78	0.0166884	0.17319	BPTF|DTX2|CASP8AP2|ARID4A|ANKRD12|MAML2|CENPF|CEP162|CHD9|ESCO1|NIPBL|MBD6|GOLGA4|BDP1|FANCM|BRCA2|RIF1|PYGO2|MIS18BP1|JMJD1C|CENPC|REV3L|FER|TPR|CASC5|ATRX|SYNE2|USP34|NPAT|CEP350|NFAT5|CEP152|ZNF638|SGO2|BOD1L1|UTRN|APC|KIF20B|SMC3
cellular component organization	Gene Ontology	GO:0016043	64	5863	1.75	0.00427425	0.0666755	BPTF|PIBF1|PCM1|AKAP9|KIF14|KIF20B|SACS|ARID4A|CTD-2369P2.8|RICTOR|RB1CC1|CTC-432M15.3|CEP162|CHD9|CCDC88A|ESCO1|SLC12A5|NIPBL|GOLGA4|GCC2|PHIP|C3|PCLO|FANCM|CENPE|C5orf42|RANBP2|IGF2|BRCA2|PYGO2|UNC5B|CENPF|DST|JMJD1C|KIF18A|WASH6P|CEP290|FER|TPR|CASC5|ATRX|SYNE2|USP34|KIAA1109|CEP350|MIS18BP1|AC012358.8|DYNC2H1|CENPC|SGO2|CEP295|C1QTNF1|ROCK1|ROCK2|CSF3|EEA1|UTRN|GOLGB1|VPS13C|ASPM|APC|SMC3|CEP…
cellular component organization or biogenesis	Gene Ontology	GO:0071840	64	6012	1.71	0.00713068	0.0950407	BPTF|PIBF1|PCM1|AKAP9|KIF14|KIF20B|SACS|ARID4A|CTD-2369P2.8|RICTOR|RB1CC1|CTC-432M15.3|CEP162|CHD9|CCDC88A|ESCO1|SLC12A5|NIPBL|GOLGA4|GCC2|PHIP|C3|PCLO|FANCM|CENPE|C5orf42|RANBP2|IGF2|BRCA2|PYGO2|UNC5B|CENPF|DST|JMJD1C|KIF18A|WASH6P|CEP290|FER|TPR|CASC5|ATRX|SYNE2|USP34|KIAA1109|CEP350|MIS18BP1|AC012358.8|DYNC2H1|CENPC|SGO2|CEP295|C1QTNF1|ROCK1|ROCK2|CSF3|EEA1|UTRN|GOLGB1|VPS13C|ASPM|APC|SMC3|CEP…
