# Supplementary material for: RNA-Sequencing Reveals Heat Shock 70-kDa Protein 6 (HSPA6) as a Novel Thymoquinone-Upregulated Gene That Inhibits Growth, Migration, and Invasion of Triple-Negative Breast Cancer Cells
Source: Front Oncol. 2021 May 4;11:667995. doi: 10.3389/fonc.2021.667995 (PMC8129564; doi:10.3389/fonc.2021.667995)
Supplement: Supplementary file 5 [file Table_4.xls]

## Sheet: sig_UP_genes_kegg
Supplementary table 4. KEGG upregulated expressed genes by TQ
Term	Database	ID	Input_number	Background_number	Rich_factor	P_Value	Corrected P_Value	Input
Legionellosis	KEGG PATHWAY	hsa05134	3	55	44.49	0.00145919	0.028211	HSPA1B|HSPA1A|HSPA6
Longevity regulating pathway - multiple species	KEGG PATHWAY	hsa04213	3	64	38.23	0.00220957	0.0320388	HSPA1B|HSPA1A|HSPA6
Ribosome	KEGG PATHWAY	hsa03010	6	138	35.46	2.01514e-05	0.00116878	RP4-706A16.3|RPS13P2|RPL37P2|CTD-2287O16.1|RP11-543P15.1|RPL13AP25
Estrogen signaling pathway	KEGG PATHWAY	hsa04915	4	99	32.96	0.000679244	0.0196981	HSPA1B|HSPA1A|HSPA6|FOS
Antigen processing and presentation	KEGG PATHWAY	hsa04612	3	78	31.37	0.00378566	0.0439136	HSPA1B|HSPA1A|HSPA6
Amphetamine addiction	KEGG PATHWAY	hsa05031	2	67	24.35	0.0290505	0.12961	FOSB|FOS
Toxoplasmosis	KEGG PATHWAY	hsa05145	3	119	20.56	0.0117001	0.0976314	HSPA1B|HSPA1A|HSPA6
Oxidative phosphorylation	KEGG PATHWAY	hsa00190	3	133	18.4	0.0156374	0.0976314	MTND6P3|ATP5EP2|MTCO3P12
Spliceosome	KEGG PATHWAY	hsa03040	3	134	18.26	0.0159437	0.0976314	HSPA1B|HSPA1A|HSPA6
Measles	KEGG PATHWAY	hsa05162	3	136	17.99	0.0165666	0.0976314	HSPA1B|HSPA1A|HSPA6
Parkinson's disease	KEGG PATHWAY	hsa05012	3	142	17.23	0.0185163	0.0976314	MTND6P3|ATP5EP2|MTCO3P12
Protein processing in endoplasmic reticulum	KEGG PATHWAY	hsa04141	3	166	14.74	0.0275395	0.12961	HSPA1B|HSPA1A|HSPA6
Influenza A	KEGG PATHWAY	hsa05164	3	176	13.9	0.0318768	0.132061	HSPA1B|HSPA1A|HSPA6
MAPK signaling pathway	KEGG PATHWAY	hsa04010	4	255	12.79	0.0178883	0.0976314	HSPA1B|HSPA1A|HSPA6|FOS
Epstein-Barr virus infection	KEGG PATHWAY	hsa05169	3	204	12	0.0457992	0.17709	HSPA1B|HSPA1A|HSPA6
