# Supplementary material for: RNA-Sequencing Reveals Heat Shock 70-kDa Protein 6 (HSPA6) as a Novel Thymoquinone-Upregulated Gene That Inhibits Growth, Migration, and Invasion of Triple-Negative Breast Cancer Cells
Source: Front Oncol. 2021 May 4;11:667995. doi: 10.3389/fonc.2021.667995 (PMC8129564; doi:10.3389/fonc.2021.667995)
Supplement: Supplementary file 6 [file Table_5.xls]

## Sheet: sig_Down_genes_kegg
Supplementary table 5. KEGG downregulated expressed genes by TQ
Term	Database	ID	Input_number	Background_number	Rich_factor	P_Value	Corrected P_Value	Input
Fanconi anemia pathway	KEGG PATHWAY	hsa03460	3	55	8.76	0.0014178	0.0864857	FANCM|BRCA2|REV3L
Notch signaling pathway	KEGG PATHWAY	hsa04330	2	48	6.69	0.0156011	0.189565	MAML2|DTX2
Pathogenic Escherichia coli infection	KEGG PATHWAY	hsa05130	2	55	5.84	0.0199799	0.189565	ROCK1|ROCK2
Staphylococcus aureus infection	KEGG PATHWAY	hsa05150	2	57	5.63	0.0213149	0.189565	C3|CFH
Salmonella infection	KEGG PATHWAY	hsa05132	3	86	5.6	0.00479302	0.146187	DYNC2H1|ROCK1|ROCK2
Shigellosis	KEGG PATHWAY	hsa05131	2	65	4.94	0.02701	0.189565	ROCK1|ROCK2
Complement and coagulation cascades	KEGG PATHWAY	hsa04610	2	79	4.06	0.0382524	0.212127	C3|CFH
Phagosome	KEGG PATHWAY	hsa04145	3	155	3.11	0.0225659	0.189565	EEA1|C3|DYNC2H1
RNA transport	KEGG PATHWAY	hsa03013	3	172	2.8	0.0293422	0.189565	POM121B|TPR|RANBP2
Axon guidance	KEGG PATHWAY	hsa04360	3	176	2.74	0.0310762	0.189565	UNC5B|ROCK1|ROCK2
Proteoglycans in cancer	KEGG PATHWAY	hsa05205	3	205	2.35	0.0452151	0.229843	IGF2|ROCK1|ROCK2
Pathways in cancer	KEGG PATHWAY	hsa05200	5	397	2.02	0.0188557	0.189565	APC|BRCA2|TPR|ROCK2|ROCK1
